# Supplementary material for: Bibliometrics Analysis of Butyrophilins as Immune Regulators [1992–2019] and Implications for Cancer Prognosis
Source: Front Immunol. 2020 Jun 30;11:1187. doi: 10.3389/fimmu.2020.01187 (PMC7338374; doi:10.3389/fimmu.2020.01187)
Supplement: Supplementary file 1 [file Table_1.xls]

## Sheet: 260 included studies
Supplementary Table
Authors	Author(s) ID	Title	Year	Source title	Volume	Issue	Art. No.	Page start	Page end	Page count	Cited by	DOI	Link	Affiliations	Authors with affiliations	Abstract	Author Keywords	Index Keywords	Molecular Sequence Numbers	Chemicals/CAS	Tradenames	Manufacturers	Funding Details	Funding Text 1	Funding Text 2	Funding Text 3	References	Correspondence Address	Editors	Sponsors	Publisher	ISSN	ISBN	CODEN	PubMed ID	Language of Original Document	Abbreviated Source Title	Document Type	Publication Stage	Access Type	Source	EID
Li J., Lentini N.A., Wiemer D.F., Wiemer A.J.	57205085142;57195678330;7007164187;6602955055;	A luciferase lysis assay reveals in vivo malignant cell sensitization by phosphoantigen prodrugs	2019	Biochemical Pharmacology	170		113668				0	10.1016/j.bcp.2019.113668	https://www.scopus.com/inward/record.uri?eid=2-s2.0-85073926840&doi=10.1016%2fj.bcp.2019.113668&partnerID=40&md5=d7018a53d5186f55c356b2be083dfb34	Department of Pharmaceutical Sciences, University of Connecticut, Storrs, CT 06269-3092, United States; Department of Chemistry, University of Iowa, Iowa City, IA 52242-1294, United States; Department of Pharmacology, University of Iowa, Iowa City, IA 52242-1109, United States; Institute for Systems Genomics, University of Connecticut, Storrs, CT 06269-3092, United States	Li, J., Department of Pharmaceutical Sciences, University of Connecticut, Storrs, CT 06269-3092, United States; Lentini, N.A., Department of Chemistry, University of Iowa, Iowa City, IA 52242-1294, United States; Wiemer, D.F., Department of Chemistry, University of Iowa, Iowa City, IA 52242-1294, United States, Department of Pharmacology, University of Iowa, Iowa City, IA 52242-1109, United State…	Human Vγ9Vδ2 T cells respond to small phosphorus-containing compounds, often called phosphoantigens, which are now known to be intracellular ligands of the immune receptor butyrophilin 3A1 (BTN3A1). In order to compare the efficiency of butyrophilin ligands, we developed a luciferase-based lysis assay that measures the direct cytolysis by Vγ9Vδ2 T cells of luciferase-expressing K562 leukemia cell…		4 hydroxy 3 methyl but 2 enyl diphosphate; butyrophilin; firefly luciferase; gamma interferon; isoprenoid; methyl 2 [[(5 hydroxy 4 methyl pent 3 enyl) (1 naphthyloxy)phosphoryl]amino]acetate; phosphonic acid derivative; prodrug; unclassified drug; zoledronic acid; animal experiment; animal model; animal tissue; Article; cancer cell; chemosensitization; coculture; controlled study; cytokine releas…		firefly luciferase, 61970-00-1; gamma interferon, 82115-62-6; zoledronic acid, 118072-93-8, 131654-46-1, 165800-06-6, 165800-07-7		echelon biosciences, United States; Fisher	Foundation for the National Institutes of Health, FNIH: R01CA186935 Herman Frasch Foundation for Chemical Research Bank of America: HF17	Additional compounds were provided by Prof. Rocky Barney, Dr. Rebekah Shippy, and Dr. Ben Foust while at the University of Iowa . Helpful insight into the animal model was provided by Prof. Dennis Wright at the University of Connecticut . Research reported in this publication was supported by the National Cancer Institute of the United States National Institutes of Health under Award Number R01CA…			Nielsen, M.M., Witherden, D.A., Havran, W.L., γδ T cells in homeostasis and host defence of epithelial barrier tissues (2017) Nat. Rev. Immunol., 17 (12), pp. 733-745; Chien, Y.H., Meyer, C., Bonneville, M., γδ T cells: first line of defense and beyond (2014) Annu. Rev. Immunol., 32 (1), pp. 121-155; Vermijlen, D., Gatti, D., Kouzeli, A., Rus, T., Eberl, M., γδ T cell responses: how many ligands …	Wiemer, A.J.; University of Connecticut, 69 N Eagleville Road, United States; email: andrew.wiemer@uconn.edu			Elsevier Inc.	62952		BCPCA	31628909	English	Biochem. Pharmacol.	Article	Final		Scopus	2-s2.0-85073926840
Chaperon M., Pacheco Y., Maucort-Boulch D., Iwaz J., Perard L., Broussolle C., Jamilloux Y., Burillon C., Kodjikian L., Calender A., Seve P.	57207817299;7004467204;14039618400;7801478385;23006345200;7004042051;55317883600;7006079564;7004202093;7006852523;56228202600;	BTNL2 gene polymorphism and sarcoid uveitis	2019	British Journal of Ophthalmology	103	12		1690	1694		0	10.1136/bjophthalmol-2018-312949	https://www.scopus.com/inward/record.uri?eid=2-s2.0-85062990900&doi=10.1136%2fbjophthalmol-2018-312949&partnerID=40&md5=b79639a0867394f31e6a2c2dedad723b	Internal Medicine, Hopital de la Croix-Rousse, Lyon, France; Pneumology, Centre Hospitalier Universitaire de Lyon, Lyon, France; Service de Biostatistique, Hospices Civils de Lyon, Lyon, France; UMR5558, Laboratoire de Biométrie et Biologie Evolutive, Equipe Biostatistique Santé, CNRS, Lyon, France; Internal Medicine, Centre Hospitalier Saint Joseph Saint Luc, Lyon, France; Department of Ophthalm…	Chaperon, M., Internal Medicine, Hopital de la Croix-Rousse, Lyon, France; Pacheco, Y., Pneumology, Centre Hospitalier Universitaire de Lyon, Lyon, France; Maucort-Boulch, D., Service de Biostatistique, Hospices Civils de Lyon, Lyon, France, UMR5558, Laboratoire de Biométrie et Biologie Evolutive, Equipe Biostatistique Santé, CNRS, Lyon, France; Iwaz, J., Service de Biostatistique, Hospices Civil…	Background Uveitis is a frequent and early feature of sarcoidosis. As BTNL2 (butyrophilin-like 2) gene polymorphism was found linked with the susceptibility to sarcoidosis, we investigated whether a specific genotype of BTNL2 gene G16071A (or rs2076530) single-nucleotide polymorphism (SNP) would be associated with the risk of sarcoid uveitis in all patient subgroups. Methods The study compared th…	genetics; immunology; inflammation	adult; Article; butyrophilin like 2 gene; Caucasian; cohort analysis; controlled study; disease predisposition; DNA polymorphism; ethnicity; female; gene; gene frequency; genetic association; human; major clinical study; male; middle aged; ocular sarcoidosis; postmenopause; priority journal; risk factor; sarcoid uveitis; single nucleotide polymorphism; uveitis					PHRC D50604, PHRC D50887	Funding This work was supported by the French Ministry of Health (grant numbers PHRC D50604 and PHRC D50887).			Newman, L.S., Rose, C.S., Maier, L.A., Sarcoidosis (1997) N Engl J Med, 336, pp. 1224-1234; Ziegenhagen, M.W., Müller-Quernheim, J., The cytokine network in sarcoidosis and its clinical relevance (2003) J Intern Med, 253, pp. 18-130; Anon, Statement on sarcoidosis (1999) Am J Respir Crit Care Med, 160, pp. 736-755; Grutters, J.C., Drent, M., Van Den Bosh, J.M.M., Sarcoidosis (2009) Interstitial L…	Seve, P.; Internal Medicine, University Claude Bernard, Hospices Civils de LyonFrance; email: pascal.seve@chu-lyon.fr			BMJ Publishing Group	71161		BJOPA	30872286	English	Br. J. Ophthalmol.	Article	Final		Scopus	2-s2.0-85062990900
West S.M., Deng X.A.	26434446100;57209499379;	Considering B7-CD28 as a family through sequence and structure	2019	Experimental Biology and Medicine	244	17		1577	1583		1	10.1177/1535370219855970	https://www.scopus.com/inward/record.uri?eid=2-s2.0-85068016105&doi=10.1177%2f1535370219855970&partnerID=40&md5=e6d6370d883cca5e57d52ea8c0130343	Bristol-Myers Squibb (BMS), Redwood City, CA 94063, United States	West, S.M., Bristol-Myers Squibb (BMS), Redwood City, CA 94063, United States; Deng, X.A., Bristol-Myers Squibb (BMS), Redwood City, CA 94063, United States	With the emergence of immuno-oncology, new therapeutic agents that modulate immune activation and regulation are being used to treat cancer patients with durable response. It is well known that following T-cell receptor (TCR) activation, many co-receptors can augment or suppress the TCR signal, and therapeutically targeting these co-receptors has proven effective. The B7-CD28 family is comprised …	immuno-oncology; immunology/molecular; immunotherapy; oncology; Protein–protein interactions; structural biology	B7 antigen; butyrophilin; CD19 antigen; CD20 antigen; CD200 antigen; CD22 antigen; CD28 antigen; CD86 antigen; complement component C3d receptor; cytotoxic T lymphocyte antigen 4; immunoglobulin G; inducible T cell costimulator ligand; natural cytotoxicity triggering receptor 3; programmed death 1 ligand 1; programmed death 1 receptor; T lymphocyte receptor; amino acid sequence; antigen presentin…		immunoglobulin G, 97794-27-9							Rizvi, N.A., Hellmann, M.D., Snyder, A., Kvistborg, P., Makarov, V., Havel, J.J., Lee, W., Chan, T.A., Cancer immunology. Mutational landscape determines sensitivity to PD-1 blockade in non-small cell lung cancer (2015) Science, 348, pp. 124-128; Hoos, A., Development of immuno-oncology drugs – from CTLA4 to PD1 to the next generations (2016) Nat Rev Drug Discov, 15, p. 235; Ni, L., Dong, C., New…	West, S.M.; Bristol-Myers Squibb (BMS)United States; email: andy.deng@bms.com			SAGE Publications Inc.	15353702		EBMMB	31208204	English	Exp. Biol. Med.	Review	Final	Open Access	Scopus	2-s2.0-85068016105
Willcox C.R., Vantourout P., Salim M., Zlatareva I., Melandri D., Zanardo L., George R., Kjaer S., Jeeves M., Mohammed F., Hayday A.C., Willcox B.E.	17342806800;12240069400;13410398600;57200407862;57192544176;57211678800;7402637142;24335111400;7003827700;7004659902;24347423700;6603702424;	Butyrophilin-like 3 Directly Binds a Human Vγ4+ T Cell Receptor Using a Modality Distinct from Clonally-Restricted Antigen	2019	Immunity	51	5		813	825		1	10.1016/j.immuni.2019.09.006	https://www.scopus.com/inward/record.uri?eid=2-s2.0-85074842701&doi=10.1016%2fj.immuni.2019.09.006&partnerID=40&md5=9cdf481d61b075d3765e4ce6733060d3	Institute of Immunology and Immunotherapy, University of Birmingham, Birmingham, United Kingdom; Cancer Immunology and Immunotherapy Centre, University of Birmingham, Birmingham, United Kingdom; Peter Gorer Department of Immunobiology, School of Immunology and Microbial Sciences, King's College London, London, United Kingdom; Immunosurveillance Laboratory, The Francis Crick Institute, London, Uni…	Willcox, C.R., Institute of Immunology and Immunotherapy, University of Birmingham, Birmingham, United Kingdom, Cancer Immunology and Immunotherapy Centre, University of Birmingham, Birmingham, United Kingdom; Vantourout, P., Peter Gorer Department of Immunobiology, School of Immunology and Microbial Sciences, King's College London, London, United Kingdom, Immunosurveillance Laboratory, The Franc…	Butyrophilin (BTN) and butyrophilin-like (BTNL/Btnl) heteromers are major regulators of human and mouse γδ T cell subsets, but considerable contention surrounds whether they represent direct γδ T cell receptor (TCR) ligands. We demonstrate that the BTNL3 IgV domain binds directly and specifically to a human Vγ4+ TCR, “LES” with an affinity (∼15–25 μM) comparable to many αβ TCR-peptide major histo…	butyrophilin; complementarity determining region; gamma delta T cell; ligand; selection; T cell receptor	autoantigen; butyrophilin; butyrophilin like 3; endothelial protein C receptor; superantigen; T lymphocyte receptor; unclassified drug; v gamma 4+ T cell receptor; animal cell; Article; binding affinity; controlled study; germline mutation; human; human cell; immunoglobulin domain; mouse; nonhuman; priority journal; protein binding; protein protein interaction; receptor binding					Wellcome Trust, WT: 099266/Z/12/Z Center for Outcomes Research and Evaluation, Yale School of Medicine, CORE Cancer Research UK, CRUK: FC001093 Wellcome Trust, WT: 208400/Z/17/Z M.S.I. Foundation: 106292/Z/14/Z University of Birmingham National Institute for Health Research, NIHR King’s College London Research Councils UK, RCUK	We thank the University of Birmingham Protein Expression Facility for use of their equipment, P. Bates and R. Chaleil (the Francis Crick Institute) for advice, and O. Polyakova and O. Nussbaumer (GammaDelta Therapeutics) for Vγ4Vδ1 sTCR reagents. This work was supported in part by the Wellcome Trust (grant 208400/Z/17/Z to University of Birmingham), and we thank HWB-NMR staff at the University of…			Abeler-Dörner, L., Swamy, M., Williams, G., Hayday, A.C., Bas, A., Butyrophilins: an emerging family of immune regulators (2012) Trends Immunol., 33, pp. 34-41; Asarnow, D.M., Kuziel, W.A., Bonyhadi, M., Tigelaar, R.E., Tucker, P.W., Allison, J.P., Limited diversity of gamma delta antigen receptor genes of Thy-1+ dendritic epidermal cells (1988) Cell, 55, pp. 837-847; Barbee, S.D., Woodward, M.J.…	Hayday, A.C.; Peter Gorer Department of Immunobiology, School of Immunology and Microbial Sciences, King's College LondonUnited Kingdom; email: adrian.hayday@kcl.ac.uk			Cell Press	10747613		IUNIE	31628053	English	Immunity	Article	Final	Open Access	Scopus	2-s2.0-85074842701
Ashok A., Brijesha N., Aparna H.S.	57209712851;57193491260;6507770076;	Discovery, synthesis, and in vitro evaluation of a novel bioactive peptide for ACE and DPP-IV inhibitory activity	2019	European Journal of Medicinal Chemistry	180			99	110		0	10.1016/j.ejmech.2019.07.009	https://www.scopus.com/inward/record.uri?eid=2-s2.0-85068509177&doi=10.1016%2fj.ejmech.2019.07.009&partnerID=40&md5=cc4111b1841c40c9208be55f2dee5194	Department of Studies in Biotechnology, University of Mysore, Manasagangothri, Mysore, Karnataka 570 006, India	Ashok, A., Department of Studies in Biotechnology, University of Mysore, Manasagangothri, Mysore, Karnataka 570 006, India; Brijesha, N., Department of Studies in Biotechnology, University of Mysore, Manasagangothri, Mysore, Karnataka 570 006, India; Aparna, H.S., Department of Studies in Biotechnology, University of Mysore, Manasagangothri, Mysore, Karnataka 570 006, India	Biologically active or bioactive peptides are unique amino acid sequences found encrypted in food proteins. These peptides, upon hydrolysis, can exert positive physiological effects on human health, different from that of their native protein. These effects are brought about by their interaction with specific targets in the body, thereby, mimicking physiologically relevant peptides. Peptides are …	ACE; Bioactive peptide; Buffalo colostrum; DPP-IV; FGMP	butyrophilin; dipeptidyl carboxypeptidase; dipeptidyl carboxypeptidase inhibitor; dipeptidyl peptidase IV; fat globule membrane protein; heptapeptide; lactadherin; membrane protein; peptide; septin; unclassified drug; xanthine dehydrogenase; ACE protein, human; dipeptidyl carboxypeptidase; dipeptidyl peptidase IV; DPP4 protein, human; peptide; amino acid sequence; Article; biological activity; ce…		dipeptidyl carboxypeptidase, 9015-82-1; dipeptidyl peptidase IV, 54249-88-6; septin, 53029-03-1; xanthine dehydrogenase, 9054-84-6; ACE protein, human; Dipeptidyl Peptidase 4; DPP4 protein, human; Peptides; Peptidyl-Dipeptidase A				Authors thank DST-SERB [No. SR/SO/BB-0068/2013 (SR)] for financial support and also acknowledge Departmental UGC-SAP-DSA phase II (No. F.4-1/2013 ) grant, HR-LC-MS, SAIF facility, IIT-Mumbai, High-Performance Computing (HPC) facility, DOS in Computer Science, University of Mysore and Institute of Excellence (IOE) instrumentation facilities. Arpitha Ashok thanks KSTePS , [No. DST/KSTePS/Ph.D . Fel…			Korhonen, H., Pihlanto, A., Bioactive peptides: production and functionality (2006) Int. Dairy J., 16 (9), pp. 945-960; Udenigwe, C.C., Bioinformatics approaches, prospects and challenges of food bioactive peptide research (2014) Trends Food Sci. Technol., 36, pp. 137-143; Li-chan, E.C.Y., ScienceDirect Bioactive peptides and protein hydrolysates : research trends and challenges for application a…	Aparna, H.S.; Department of Studies in Biotechnology, University of Mysore, Manasagangothri, India; email: hsa.uom@gmail.com			Elsevier Masson SAS	2235234		EJMCA	31301567	English	Eur. J. Med. Chem.	Article	Final		Scopus	2-s2.0-85068509177
Lentini N.A., Hsiao C.-H.C., Crull G.B., Wiemer A.J., Wiemer D.F.	57195678330;35083623600;6507798010;6602955055;7007164187;	Synthesis and Bioactivity of the Alanyl Phosphonamidate Stereoisomers Derived from a Butyrophilin Ligand	2019	ACS Medicinal Chemistry Letters	10	9		1284	1289		1	10.1021/acsmedchemlett.9b00153	https://www.scopus.com/inward/record.uri?eid=2-s2.0-85071724620&doi=10.1021%2facsmedchemlett.9b00153&partnerID=40&md5=87a63601f4d181dc0a1c2deb29d802ec	Department of Chemistry, University of Iowa, Iowa City, IA 52242-1294, United States; Department of Pharmaceutical Sciences, University of Connecticut, Storrs, CT 06269-3092, United States; Institute for Systems Genomics, University of Connecticut, Storrs, CT 06269-3092, United States; Department of Pharmacology, University of Iowa, Iowa City, IA 52242-1109, United States	Lentini, N.A., Department of Chemistry, University of Iowa, Iowa City, IA 52242-1294, United States; Hsiao, C.-H.C., Department of Pharmaceutical Sciences, University of Connecticut, Storrs, CT 06269-3092, United States; Crull, G.B., Department of Chemistry, University of Iowa, Iowa City, IA 52242-1294, United States; Wiemer, A.J., Department of Pharmaceutical Sciences, University of Connecticut,…	Aryloxy phosphonamidate derivatives of a butyrophilin 3A1 ligand are stimulants of Vγ9 Vδ2 T cells. However, when bonded to an aryl ester and an amine, the phosphorus is stereogenic, and past compounds were studied as racemates. To determine the impact of stereochemistry on the activity, we now have prepared phosphonate derivatives of l- and d-alanine ethyl ester, separated the diastereomers, and…	aryloxy phosphonamidates; BTN3A1; butyrophilin; ligand; phosphoantigen; prodrug; stereochemistry	4 hydroxy 3 methylbut 2 enyl diphosphate; alanine; alanyl phosphonamidate; butyrophilin; dextro alanine; glycine; phosphonic acid derivative; prodrug; pyrophosphate; sofosbuvir; unclassified drug; zoledronic acid; Article; biological activity; cell proliferation; clinical evaluation; concentration process; diastereoisomer; EC50; gamma delta T lymphocyte; phase separation; priority journal; protei…		alanine, 56-41-7, 6898-94-8; glycine, 56-40-6, 6000-43-7, 6000-44-8; pyrophosphate, 14000-31-8, 7722-88-5, 7758-16-9; sofosbuvir, 1190307-88-0; zoledronic acid, 118072-93-8, 131654-46-1, 165800-06-6, 165800-07-7			National Institutes of Health, NIH: R01CA186935 Roy J. Carver Charitable Trust: 01-224 Herman Frasch Foundation for Chemical Research Bank of America: HF17	The manuscript was written through contributions of all authors and all authors have given approval to the final version of the manuscript. Financial support from the NIH (R01CA186935 to A.J.W.), the Herman Frasch Foundation for Chemical Research, Bank of America, N.A., Trustee (HF17 to A.J.W.), and the Roy J. Carver Charitable Trust through its Research Program of Excellence (01-224 to D.F.W.) i…			Morita, C.T., Jin, C., Sarikonda, G., Wang, H., Nonpeptide Antigens, Presentation Mechanisms, and Immunological Memory of Human Vgamma2vdelta2 T Cells: Discriminating Friend from Foe through the Recognition of Prenyl Pyrophosphate Antigens (2007) Immunol. Rev., 215, pp. 59-76; Harly, C., Guillaume, Y., Nedellec, S., Peigne, C.M., Monkkonen, H., Monkkonen, J., Li, J., Scotet, E., Key Implication o…	Wiemer, D.F.; Department of Chemistry, University of IowaUnited States; email: david-wiemer@uiowa.edu			American Chemical Society	19485875		AMCLC		English	ACS Med. Chem. Lett.	Article	Final		Scopus	2-s2.0-85071724620
Foust B.J., Li J., Hsiao C.-H.C., Wiemer D.F., Wiemer A.J.	57190188034;57205085142;35083623600;7007164187;6602955055;	Stability and Efficiency of Mixed Aryl Phosphonate Prodrugs	2019	ChemMedChem	14	17		1597	1603		2	10.1002/cmdc.201900344	https://www.scopus.com/inward/record.uri?eid=2-s2.0-85069904127&doi=10.1002%2fcmdc.201900344&partnerID=40&md5=ad73d01b796d23f445c7053192505a9b	Department of Chemistry, University of Iowa, E531 Chemistry Building, Iowa City, IA 52242, United States; Department of Pharmaceutical Sciences, University of Connecticut, 69 North Eagleville Road, Unit 3092, Storrs, CT 06269, United States	Foust, B.J., Department of Chemistry, University of Iowa, E531 Chemistry Building, Iowa City, IA 52242, United States; Li, J., Department of Pharmaceutical Sciences, University of Connecticut, 69 North Eagleville Road, Unit 3092, Storrs, CT 06269, United States; Hsiao, C.-H.C., Department of Pharmaceutical Sciences, University of Connecticut, 69 North Eagleville Road, Unit 3092, Storrs, CT 06269,…	A set of phosphonate prodrugs of a butyrophilin ligand was synthesized and evaluated for plasma stability and cellular activity. The mixed aryl acyloxy esters were prepared either via a standard sequence through the phosphonic acid chloride, or through the more recently reported, and more facile, triflate activation. In the best of cases, this class of prodrugs shows cellular potency similar to t…	BTN3A1; butyrophilin; phosphoantigens; phosphorus; prodrugs	aryl acyloxyalkyl phosphonate; butyrophilin; chloride; phosphonic acid derivative; phosphonic acid ester; prodrug; trifluoromethanesulfonic acid; unclassified drug; Article; chemical structure; drug metabolism; drug synthesis; EC50; human; human cell; internalization; priority journal; T lymphocyte; transesterification		chloride, 16887-00-6; trifluoromethanesulfonic acid, 1493-13-6			T32 GM008365 Foundation for the National Institutes of Health, FNIH National Institutes of Health, NIH: R01CA186935 Center for Biocatalysis and Bioprocessing, University of Iowa, CBB Roy J. Carver Charitable Trust: 01-224 Herman Frasch Foundation for Chemical Research Bank of America: HF17	We appreciate the assistance of Dr. Jeremy Balsbaugh at the University of Connecticut Proteomics & Metabolomics Facility with the LC?MS analysis and Dr. Wu He at the University of Connecticut Flow Cytometry Facility with the flow cytometry data. We thank the Center for Biocatalysis and Bioprocessing for a fellowship (B.J.F.) through the Predoctoral Training Program in Biotechnology (T32 GM008365)…			Westheimer, F.H., (1987) Science, 235, pp. 1173-1178; Sevrain, C.M., Berchel, M., Couthon, H., Jaffres, P.A., (2017) Beilstein J. Org. Chem., 13, pp. 2186-2213; Jessen, H., (2018) Synlett, 29, pp. 699-713; Wiemer, A.J., Wiemer, D.F., (2014) Top. Curr. Chem., 360, pp. 115-160; Hsiao, C.H., Lin, X., Barney, R.J., Shippy, R.R., Li, J., Vinogradova, O., Wiemer, D.F., Wiemer, A.J., (2014) Chem. Biol.,…	Wiemer, A.J.; Department of Pharmaceutical Sciences, University of Connecticut, 69 North Eagleville Road, Unit 3092, United States; email: andrew.wiemer@uconn.edu			John Wiley and Sons Ltd	18607179		CHEMG	31226236	English	ChemMedChem	Article	Final		Scopus	2-s2.0-85069904127
de Groot N., Groen R., Orie V., Bruijnesteijn J., de Groot N.G., Doxiadis G.G.M., Bontrop R.E.	55167068500;57210292079;57210282702;57201431791;7005620496;6701441437;57205609396;	Analysis of macaque BTN3A genes and transcripts in the extended MHC: conserved orthologs of human γδ T cell modulators	2019	Immunogenetics	71	8-9		545	559		0	10.1007/s00251-019-01126-9	https://www.scopus.com/inward/record.uri?eid=2-s2.0-85070218737&doi=10.1007%2fs00251-019-01126-9&partnerID=40&md5=0bd602dcfb8c202b95bace7be5d6d2ea	Department of Comparative Genetics and Refinement, Biomedical Primate Research Centre, Lange Kleiweg 161, Rijswijk, 2288 GJ, Netherlands; Department of Theoretical Biology and Bioinformatics, Utrecht University, Utrecht, Netherlands	de Groot, N., Department of Comparative Genetics and Refinement, Biomedical Primate Research Centre, Lange Kleiweg 161, Rijswijk, 2288 GJ, Netherlands; Groen, R., Department of Comparative Genetics and Refinement, Biomedical Primate Research Centre, Lange Kleiweg 161, Rijswijk, 2288 GJ, Netherlands; Orie, V., Department of Comparative Genetics and Refinement, Biomedical Primate Research Centre, L…	Butyrophilins (BTN), specifically BTN3A, play a central role in the modulation of γδ T cells, which are mainly present in gut and mucosal tissues. BTN3A1 is known, for example, to activate Vγ9Vδ2 T cells by means of a phosphoantigen interaction. In the extended HLA region, three genes are located, designated BTN3A1, BTN3A2 and BTN3A3, which were also defined in rhesus macaques. In contrast to hum…	Alternative splicing; BTN3A; Gamma-delta T cells; Macaques; MHC	amino acid; butyrophilin; complementary DNA; nucleotide; BTN3A1 protein, human; butyrophilin; histocompatibility antigen; leukocyte antigen; lymphocyte antigen receptor; alternative RNA splicing; amino acid substitution; Article; Cercopithecidae; cohort analysis; colon tissue; crossing over; DNA polymorphism; exon; exon skipping; female; gamma delta T lymphocyte; gene cluster; gene product; genet…		amino acid, 65072-01-7; Antigens, CD; BTN3A1 protein, human; Butyrophilins; Histocompatibility Antigens; Receptors, Antigen, T-Cell, gamma-delta			National Institute of Allergy and Infectious Diseases, NIAID: HHSN272201100013C, HHSN272201600007C	This work was supported in part by NIAID contracts HHSN272201100013C and HHSN272201600007C.			Abeler-Dorner, L., Swamy, M., Williams, G., Hayday, A.C., Bas, A., Butyrophilins: an emerging family of immune regulators (2012) Trends Immunol, 33, pp. 34-41; Adams, E.J., Gu, S., Luoma, A.M., Human gamma delta T cells: evolution and ligand recognition (2015) Cell Immunol, 296, pp. 31-40. , COI: 1:CAS:528:DC%2BC2MXnvFertbY%3D; Afrache, H., Gouret, P., Ainouche, S., Pontarotti, P., Olive, D., The…	Doxiadis, G.G.M.; Department of Comparative Genetics and Refinement, Biomedical Primate Research Centre, Lange Kleiweg 161, Netherlands; email: Doxiadis@bprc.nl			Springer Verlag	937711		IMNGB	31384962	English	Immunogenetics	Article	Final	Open Access	Scopus	2-s2.0-85070218737
Wang H., Nada M.H., Tanaka Y., Sakuraba S., Morita C.T.	55653209600;56269926000;55497582600;14047146700;7007068063;	Critical roles for coiled-coil dimers of butyrophilin 3A1 in the sensing of prenyl pyrophosphates by human Vg2Vd2 T cells	2019	Journal of Immunology	203	3		607	626		0	10.4049/jimmunol.1801252	https://www.scopus.com/inward/record.uri?eid=2-s2.0-85069552175&doi=10.4049%2fjimmunol.1801252&partnerID=40&md5=41da284ededabb20f61ed98294309b2b	Division of Immunology, Department of Internal Medicine, University of Iowa Carver College of Medicine, Iowa City Veterans Affairs Health Care System, 601 Highway 6 West, Research (151), Iowa City, IA 52246, United States; Department of Veterans Affairs, Iowa City Health Care System, Iowa City, IA 52246, United States; College of Medicine, Tikrit University, Tiktit, 34001, Iraq; Center for Bioinf…	Wang, H., Division of Immunology, Department of Internal Medicine, University of Iowa Carver College of Medicine, Iowa City Veterans Affairs Health Care System, 601 Highway 6 West, Research (151), Iowa City, IA 52246, United States, Department of Veterans Affairs, Iowa City Health Care System, Iowa City, IA 52246, United States; Nada, M.H., Division of Immunology, Department of Internal Medicine,…	Vg2Vd2 T cells play important roles in human immunity to pathogens and tumors. Their TCRs respond to the sensing of isoprenoid metabolites, such as (E)-4-hydroxy-3-methyl-but-2-enyl pyrophosphate and isopentenyl pyrophosphate, by butyrophilin (BTN) 3A1. BTN3A1 is an Ig superfamily protein with extracellular IgV/IgC domains and intracellular B30.2 domains that bind prenyl pyrophosphates. We have p…		4 hydroxy 3 methyl but 2 enyl pyrophosphate; butyrophilin; butyrophilin 3A1; dimer; glycine; prenylamine; pyrophosphoric acid derivative; tryptophan; unclassified drug; alpaca; Article; cell proliferation; controlled study; cytokine release; dimerization; exon; gamma delta T lymphocyte; human; human cell; molecular dynamics; mutagenesis; prediction; priority journal; protein domain; protein expre…		glycine, 56-40-6, 6000-43-7, 6000-44-8; prenylamine, 390-64-7; tryptophan, 6912-86-3, 73-22-3			U.S. Department of Veterans Affairs, VA Office of Research and Development, ORD Center for Outcomes Research and Evaluation, Yale School of Medicine, CORE National Cancer Institute, NCI: P30CA086862	This work was supported by Department of Veterans Affairs (Veterans Health Administration, Office of Research and Development, Biomedical Laboratory Research	and Development) Grant 1 I01 BX000972-01A1, National Cancer Institute Grant P30CA086862 (Core Support), and the University of Iowa Carver College of Medicine Carver Medical Research Initiative Grant (to C.T.M.). C.T.M. is the Kelting Family Scholar in Rheumatology. The content of this manuscript is solely the responsibility of the authors and does not necessarily represent the official views of t…		Morita, C.T., Jin, C., Sarikonda, G., Wang, H., Nonpeptide antigens, presentation mechanisms, and immunological memory of human Vg2Vd2 T cells: Discriminating friend from foe through the recognition of prenyl pyrophosphate antigens (2007) Immunol. Rev., 215, pp. 59-76; Hintz, M., Reichenberg, A., Altincicek, B., Bahr, U., Gschwind, R.M., Kollas, A.-K., Beck, E., Jomaa, H., Identification of (E)-4…	Morita, C.T.; Division of Immunology, Department of Internal Medicine, University of Iowa Carver College of Medicine, Iowa City Veterans Affairs Health Care System, 601 Highway 6 West, Research (151), United States; email: Craig-Morita@uiowa.edu			American Association of Immunologists	221767		JOIMA	31227581	English	J. Immunol.	Article	Final		Scopus	2-s2.0-85069552175
Poe M.M., Agabiti S.S., Liu C., Li V., Teske K.A., Hsiao C.-H.C., Wiemer A.J.	55621715600;57192412761;57210387912;57210389264;55770065900;35083623600;6602955055;	Probing the ligand-binding pocket of BTN3A1	2019	Journal of Medicinal Chemistry	62	14		6814	6823		2	10.1021/acs.jmedchem.9b00825	https://www.scopus.com/inward/record.uri?eid=2-s2.0-85070561853&doi=10.1021%2facs.jmedchem.9b00825&partnerID=40&md5=378546dd37dd98a261d5cc512fa9d2bc	Department of Pharmaceutical Sciences, Storrs, CT 06269, United States; Institute for Systems Genomics, University of Connecticut, Storrs, CT 06269, United States; Department of Chemistry, Western Michigan University, Kalamazoo, MI 49008, United States	Poe, M.M., Department of Pharmaceutical Sciences, Storrs, CT 06269, United States; Agabiti, S.S., Department of Pharmaceutical Sciences, Storrs, CT 06269, United States; Liu, C., Department of Pharmaceutical Sciences, Storrs, CT 06269, United States; Li, V., Department of Pharmaceutical Sciences, Storrs, CT 06269, United States; Teske, K.A., Department of Chemistry, Western Michigan University, K…	Small-molecule phosphoantigens such as (E)-4-hydroxy-3-methyl-but-2-enyl diphosphate stimulate human Vγ9Vδ2 T cells after binding to the intracellular B30.2 domain of the immune receptor butyrophilin 3 isoform A1 (BTN3A1). To understand the ligand-target interaction in greater detail, we performed molecular docking. Based on the docking results, we synthesized the novel ligand (E)-(7-hydroxy-6-me…		(7 hydroxy 6 methylhept 5 en 1 yl)phosphonate; butyrophilin; butyrophilin 3 isoform A1; gamma interferon; pyrophosphate; unclassified drug; antigenicity; Article; cell proliferation; competitive inhibition; controlled study; crystal structure; cytokine production; drug binding site; drug design; drug potency; drug synthesis; excitation; fluorescence polarization; high throughput screening; human;…		gamma interferon, 82115-62-6; pyrophosphate, 14000-31-8, 7722-88-5, 7758-16-9			National Institutes of Health, NIH: R01CA186935 Herman Frasch Foundation for Chemical Research American Cancer Society, ACS: PF-18-119-01-LIB Bank of America: HF17	We thank Dr Olga Vinogradova at the University of Connecticut for assistance with protein purification. We appreciate the assistance of Dr Jeremy Balsbaugh and the University of Connecticut Proteomics & Metabolomics Facility with the LCMS analysis. M.M.P. was supported by an American Cancer Society—Kirby Foundation Postdoctoral Fellowship, PF-18-119-01-LIB. A.J.W. was supported by the National In…			Harly, C., Guillaume, Y., Nedellec, S., Peigne, C.-M., Monkkonen, H., Monkkonen, J., Li, J., Scotet, E., Key Implications of CD277/Butyrophilin-3 (BTN3A) in Cellular Stress Sensing by a Major Human δT-Cell Subset (2012) Blood, 120, pp. 2269-2279; Wang, H., Henry, O., Distefano, M.D., Wang, Y.-C., Raikkonen, J., Monkkonen, J., Tanaka, Y., Morita, C.T., Butyrophilin 3A1 Plays an Essential Role in P…	Wiemer, A.J.; Department of Pharmaceutical SciencesUnited States; email: andrew.wiemer@uconn.edu			American Chemical Society	222623		JMCMA	31268699	English	J. Med. Chem.	Article	Final		Scopus	2-s2.0-85070561853
Kwon M.J., Lee J.E., Jeong J., Woo S.U., Han J., Kang B.-I., Kim J.-E., Moon Y., Lee S.B., Lee S., Choi Y.-L., Kwon Y., Song K., Gong G., Shin Y.K.	57210992888;57200181799;55184774900;7402853367;56982070700;57203902663;57203899962;57205780934;56556623100;57211006340;7404777529;8591902500;56180460300;7103214892;57210797051;	Comparison of GenesWell BCT Score With Oncotype DX Recurrence Score for Risk Classification in Asian Women With Hormone Receptor-Positive, HER2-Negative Early Breast Cancer	2019	Frontiers in Oncology	9		667				0	10.3389/fonc.2019.00667	https://www.scopus.com/inward/record.uri?eid=2-s2.0-85072232643&doi=10.3389%2ffonc.2019.00667&partnerID=40&md5=75dce0675884d048108aeda1690960c7	Department of Pharmacy, College of Pharmacy, Kyungpook National University, Daegu, South Korea; Research Institute of Pharmaceutical Sciences, Kyungpook National University, Daegu, South Korea; Department of Health Sciences and Technology, Samsung Advanced Institute for Health Sciences and Technology (SAIHST), Sungkyunkwan University, Seoul, South Korea; Department of Surgery, Samsung Medical Cen…	Kwon, M.J., Department of Pharmacy, College of Pharmacy, Kyungpook National University, Daegu, South Korea, Research Institute of Pharmaceutical Sciences, Kyungpook National University, Daegu, South Korea; Lee, J.E., Department of Health Sciences and Technology, Samsung Advanced Institute for Health Sciences and Technology (SAIHST), Sungkyunkwan University, Seoul, South Korea, Department of Surge…	Introduction: The GenesWell Breast Cancer Test (BCT) is a recently developed multigene assay that predicts the risk of distant recurrence in patients with early breast cancer. Here, we analyzed the concordance of the BCT score with the Oncotype DX recurrence score (RS) for risk stratification in Asian patients with pN0-N1, hormone receptor-positive, human epidermal growth factor receptor 2 (HER2)…	Asian population; concordance; early breast cancer; GenesWell BCT score; oncotype DX recurrence score; risk classification	butyrophilin; DNA topoisomerase (ATP hydrolysing); epidermal growth factor receptor 2; estrogen receptor; estrogen receptor alpha; forkhead box protein M1; Ki 67 antigen; progesterone receptor; ribonucleotide reductase; ribonucleotide reductase regulatory subunit m2; ubiquitin conjugating enzyme E2; unclassified drug; adult; Article; cancer chemotherapy; cancer prognosis; cancer risk; controlled …		DNA topoisomerase (ATP hydrolysing); epidermal growth factor receptor 2, 137632-09-8; ribonucleotide reductase, 9040-57-7				Funding. We are very grateful for the financial support of the Research Institute of Pharmaceutical Sciences, Seoul National University College of Pharmacy.			Gyorffy, B., Hatzis, C., Sanft, T., Hofstatter, E., Aktas, B., Pusztai, L., Multigene prognostic tests in breast cancer: past, present, future (2015) Breast Cancer Res, 17, p. 11. , 25848861; van de Vijver, M.J., He, Y.D., van't Veer, L.J., Dai, H., Hart, A.A., Voskuil, D.W., A gene-expression signature as a predictor of survival in breast cancer (2002) N Engl J Med, 347, pp. 1999-2009. , 1249068…	Gong, G.; Department of Pathology, Asan Medical Center, University of Ulsan College of MedicineSouth Korea; email: gygong@amc.seoul.kr			Frontiers Media S.A.	2234943X				English	Front. Oncol.	Article	Final	Open Access	Scopus	2-s2.0-85072232643
Wu Y., Bi R., Zeng C., Ma C., Sun C., Li J., Xiao X., Li M., Zhang D.-F., Zheng P., Sheng N., Luo X.-J., Yao Y.-G.	57157752000;36159500800;57209452326;57201295653;57204021668;57200133011;57206835399;56994261500;57075173300;57203027443;18134818500;35117981200;36062099400;	Identification of the primate-specific gene BTN3A2 as an additional schizophrenia risk gene in the MHC loci	2019	EBioMedicine	44			530	541		2	10.1016/j.ebiom.2019.05.006	https://www.scopus.com/inward/record.uri?eid=2-s2.0-85067797444&doi=10.1016%2fj.ebiom.2019.05.006&partnerID=40&md5=a66cbe3828310a27cffef1b56a546086	Key Laboratory of Animal Models and Human Disease Mechanisms of the Chinese Academy of Sciences & Yunnan Province, Kunming Institute of Zoology, Kunming, Yunnan 650223, China; Kunming College of Life Science, University of Chinese Academy of Sciences, Kunming, Yunnan 650204, China; State Key Laboratory of Genetic Resources and Evolution, Kunming Institute of Zoology, Chinese Academy of Sciences, …	Wu, Y., Key Laboratory of Animal Models and Human Disease Mechanisms of the Chinese Academy of Sciences & Yunnan Province, Kunming Institute of Zoology, Kunming, Yunnan 650223, China, Kunming College of Life Science, University of Chinese Academy of Sciences, Kunming, Yunnan 650204, China; Bi, R., Key Laboratory of Animal Models and Human Disease Mechanisms of the Chinese Academy of Sciences & Yu…	Background: Schizophrenia is a complex mental disorder resulting in poor life quality and high social and economic burden. Despite the fact that genome-wide association studies (GWASs) have successfully identified a number of risk loci for schizophrenia, identifying the causal genes at the risk loci and elucidating their roles in disease pathogenesis remain major challenges. Methods: The summary …	Brain development; BTN3A2; Glutamatergic synapse; Integrative analysis; Schizophrenia	butyrophilin; butyrophilin 3A2; cell adhesion molecule; messenger RNA; neurexin; transcriptome; unclassified drug; butyrophilin; complement component C4a; animal cell; animal tissue; Article; binding assay; bioassay; brain development; BTN3A2 gene; cell surface binding assay; controlled study; DNA methylation; electrophysiology; expression quantitative trait locus; gene; gene expression; gene fre…		complement component C4a, 80295-49-4; Butyrophilins; Complement C4a			National Heart, Lung, and Blood Institute: NIDA National Institute of Mental Health National Institute of Neurological Disorders and Stroke National Institutes of Health National Institutes of Health: P50MH080405, P50MH084053S1, R37MH057881, R01MH097276, AG02219, R01MH085542, RO1-MH-075916, AG05138, R01MH093725, P50MH066392, MH06692, P50M096891, R37MH057881S1, HHSN271201300031C National Human Gen…	We thank Futao Zhang, the author of SMR, for the help of data analyzing. The BrainCloud data was downloaded from http://braincloud.jhmi.edu/ and dbGap. We thank the families who donated tissue to make this study possible. The gene expression data of DLPFC was taken from CommonMind Consortium. These data were generated as part of the CommonMind Consortium supported by funding from Takeda Pharmaceu…	This study was supported by the Strategic Priority Research Program (B) of the Chinese Academy of Sciences ( XDB02020003 to Y-GY), the National Natural Science Foundation of China ( 31730037 to Y-GY), and the Bureau of Frontier Sciences and Education, Chinese Academy of Sciences ( QYZDJ-SSW-SMC005 to Y-GY). The funders had no role in study design, data collection, data analysis, interpretation, w…		Owen, M.J., Sawa, A., Mortensen, P.B., Schizophrenia (2016) Lancet, 388, pp. 86-97; Birnbaum, R., Weinberger, D.R., Genetic insights into the neurodevelopmental origins of schizophrenia (2017) Nat Rev Neurosci, 18, pp. 727-740; O'Donovan, M.C., Craddock, N., Norton, N., Identification of loci associated with schizophrenia by genome-wide association and follow-up (2008) Nat Genet, 40, pp. 1053-105…	Sheng, N.; Kunming College of Life Science, University of Chinese Academy of SciencesChina; email: shengnengyin@mail.kiz.ac.cn			Elsevier B.V.	23523964			31133542	English	EBioMedicine	Article	Final	Open Access	Scopus	2-s2.0-85067797444
Simons K.H., de Jong A., Jukema J.W., de Vries M.R., Arens R., Quax P.H.A.	57189353584;57206182669;7005836769;7102550989;7003726779;7006689050;	T cell co-stimulation and co-inhibition in cardiovascular disease: a double-edged sword	2019	Nature Reviews Cardiology	16	6		325	343		6	10.1038/s41569-019-0164-7	https://www.scopus.com/inward/record.uri?eid=2-s2.0-85061616337&doi=10.1038%2fs41569-019-0164-7&partnerID=40&md5=44a052e4a09796138ef55e7667a6eec6	Department of Surgery, Leiden University Medical Center, Leiden, Netherlands; Einthoven Laboratory for Experimental Vascular Medicine, Leiden University Medical Center, Leiden, Netherlands; Department of Cardiology, Leiden University Medical Center, Leiden, Netherlands; Department of Immunohematology and Blood Transfusion, Leiden University Medical Center, Leiden, Netherlands	Simons, K.H., Department of Surgery, Leiden University Medical Center, Leiden, Netherlands, Einthoven Laboratory for Experimental Vascular Medicine, Leiden University Medical Center, Leiden, Netherlands; de Jong, A., Department of Surgery, Leiden University Medical Center, Leiden, Netherlands, Einthoven Laboratory for Experimental Vascular Medicine, Leiden University Medical Center, Leiden, Nethe…	The role of inflammation in cardiovascular disease (CVD) is now widely accepted. Immune cells, including T cells, are influenced by inflammatory signals and contribute to the onset and progression of CVD. T cell activation is modulated by T cell co-stimulation and co-inhibition pathways. Immune checkpoint inhibitors (ICIs) targeting T cell inhibition pathways have revolutionized cancer treatment …		antineoplastic agent; B7 antigen; butyrophilin; CD134 antigen; CD2 antigen; CD27 antigen; CD28 antigen; CD30 ligand; CD40 antigen; CD40 ligand; CD48 antigen; CD70 antigen; CD86 antigen; cytotoxic T lymphocyte antigen 4; death receptor 3; glycoprotein; immune checkpoint inhibitor; inducible T cell costimulator; inducible T cell costimulator ligand; OX40 ligand; programmed death 1 ligand 1; program…		CD40 ligand, 226713-27-5; tumor necrosis factor receptor, 129203-93-6, 184595-01-5							Ridker, P.M., Antiinflammatory therapy with canakinumab for atherosclerotic disease (2017) N. Engl. J. Med., 377, pp. 1119-1131. , COI: 1:CAS:528:DC%2BC2sXhsFOqurnE, PID: 28845751; Chang, J.T., Wherry, E.J., Goldrath, A.W., Molecular regulation of effector and memory T cell differentiation (2014) Nat. Immunol., 15, pp. 1104-1115. , COI: 1:CAS:528:DC%2BC2cXitVykur3O, PID: 25396352; Bretscher, P., …					17595002			30770894	English	Nature Publishing Group	Review	Final	Open Access	Scopus
Joosten S.A., Ottenhoff T.H.M., Lewinsohn D.M., Hoft D.F., Moody D.B., Seshadri C., for the Collaboration for Tuberculosis Vaccine Discovery - Donor-Unrestricted T-cells Working Group, Bill and Melinda Gates Foundation	6601983679;7005159872;23469509300;7004349140;56753636100;36191208900;	Harnessing donor unrestricted T-cells for new vaccines against tuberculosis	2019	Vaccine	37	23		3022	3030		4	10.1016/j.vaccine.2019.04.050	https://www.scopus.com/inward/record.uri?eid=2-s2.0-85064764888&doi=10.1016%2fj.vaccine.2019.04.050&partnerID=40&md5=02a818b3ae1c3990dab85b8a36aaff68	Department of Infectious Diseases, Leiden University Medical Center, Leiden, Netherlands; Department of Medicine, Division of Pulmonary & Critical Care Medicine, Oregon Health Sciences University, Portland, United States; Department of Internal Medicine, Saint Louis University, Doisy Research Center, 8th floor, 1100 S. Grand Blvd., St. Louis, MO 63104, United States; Department of Medicine, Divis…	Joosten, S.A., Department of Infectious Diseases, Leiden University Medical Center, Leiden, Netherlands; Ottenhoff, T.H.M., Department of Infectious Diseases, Leiden University Medical Center, Leiden, Netherlands; Lewinsohn, D.M., Department of Medicine, Division of Pulmonary & Critical Care Medicine, Oregon Health Sciences University, Portland, United States; Hoft, D.F., Department of Internal M…	Mycobacterium bovis bacille Calmette-Guérin (BCG) prevents extrapulmonary tuberculosis (TB) and death among infants but fails to consistently and sufficiently prevent pulmonary TB in adults. Thus, TB remains the leading infectious cause of death worldwide, and new vaccine approaches are urgently needed. T-cells are important for protective immunity to Mycobacterium tuberculosis (Mtb), but the opt…	Donor-unrestricted T-cells; Tetramers; Tuberculosis; Vaccine	BCG vaccine; HLA E antigen; major histocompatibility antigen class 1; major histocompatibility antigen class 2; Mycobacterium antigen; T lymphocyte antigen; antigen expression; antigen presentation; antigen recognition; cellular immunity; human; immune response; immune system; Mycobacterium tuberculosis; nonhuman; priority journal; Review; T lymphocyte; tuberculosis									(2017), World Health Organization. GLOBAL TUBERCULOSIS REPORT. WHO report, WHO, Geneva;; Mangtani, P., Abubakar, I., Ariti, C., Beynon, R., Pimpin, L., Fine, P.E., Protection by BCG vaccine against tuberculosis: a systematic review of randomized controlled trials (2014) Clin Infect Dis: Off Publi Infect Dis Soc Am, 58, pp. 470-480; Roy, A., Eisenhut, M., Harris, R.J., Rodrigues, L.C., Sridhar, S.…					0264410X		VACCD	31040086	English	Elsevier Ltd	Review	Final	Open Access	Scopus
Tian X., Lin Y., Cui C., Su M., Lai L.	35086941900;57199152649;53263502600;35330634100;7202616119;	BTNL2-Ig Protein Attenuates Type 1 Diabetes in Non-Obese Diabetic (NOD) Mice	2019	Advanced Healthcare Materials	8	9	1800987				0	10.1002/adhm.201800987	https://www.scopus.com/inward/record.uri?eid=2-s2.0-85065466904&doi=10.1002%2fadhm.201800987&partnerID=40&md5=e105d476a521da0c8dfa34f062f0c3ce	Department of Allied Health Sciences, University of Connecticut, Storrs, CT 06269, United States; Department of Tissue engineering, School of Fundamental Science, China Medical University, Shenyang, Liaoning 110122, China; University of Connecticut Stem Cell Institute, University of Connecticut, Storrs, CT 06269, United States	Tian, X., Department of Allied Health Sciences, University of Connecticut, Storrs, CT 06269, United States, Department of Tissue engineering, School of Fundamental Science, China Medical University, Shenyang, Liaoning 110122, China; Lin, Y., Department of Allied Health Sciences, University of Connecticut, Storrs, CT 06269, United States; Cui, C., Department of Allied Health Sciences, University o…	Type 1 diabetes (T1D) is a T cell-mediated autoimmune disease in which insulin-producing β-cells are destroyed. Although butyrophilin-like 2 (BTNL2) has been shown to be a negative T cell regulator in vitro, its ability to inhibit T cell responses in vivo has not been determined. In this study, the effect of a recombinant BTNL2-IgG2a Fc (rBTNL2-Ig) fusion protein on T1D development in vivo is det…	autoreactive T cells; BTNL2; regulatory T cells; Type 1 diabetes	immunoglobulin G2a; recombinant butyrophilin like 2; recombinant protein; unclassified drug; animal cell; animal experiment; animal model; animal tissue; Article; controlled study; cytokine production; drug mechanism; enzyme activation; female; in vitro study; in vivo study; insulin dependent diabetes mellitus; lymphocyte proliferation; mouse; nonhuman; priority journal; protein function; protein…					16-RMB-UCONN-02 National Institutes of Health: 1R01AI123131-01	This work was supported by grants from NIH (1R01AI123131-01, LL) and Connecticut Regenerative Medicine Research Fund (16-RMB-UCONN-02, LL).			Anderson, M.S., Bluestone, J.A., (2005) Annu. Rev. Immunol., 23, p. 447; Atkinson, M.A., Leiter, E.H., (1999) Nat. Med., 5, p. 601; Roep, B.O., Atkinson, M., von Herrath, M., (2004) Nat. Rev. Immunol., 4, p. 989; Freeman, G.J., Gray, G.S., Gimmi, C.D., Lombard, D.B., Zhou, L.J., White, M., Fingeroth, J.D., Nadler, L.M., (1991) J. Exp. Med., 174, p. 625; Freeman, G.J., Gribben, J.G., Boussiotis, V…	Lai, L.; Department of Allied Health Sciences, University of ConnecticutUnited States; email: laijun.lai@uconn.edu			Wiley-VCH Verlag	21922640			30884196	English	Adv. Healthc. Mater.	Article	Final		Scopus	2-s2.0-85065466904
Yang Y., Li L., Yuan L., Zhou X., Duan J., Xiao H., Cai N., Han S., Ma X., Liu W., Chen C.-C., Wang L., Li X., Chen J., Kang N., Chen J., Shen Z., Malwal S.R., Liu W., Shi Y., Oldfield E., Guo R.-T., Zhang Y.	57200898460;57195567272;57208228762;57210941375;57208224431;57196192118;57208225455;57204432938;57208224418;56433827300;56123384100;57208230523;57204540337;57193278460;57204191029;57208226745;57208358340;54895282100;57208497922;7404963860;56264803500;8570915100;57205068178;	A Structural Change in Butyrophilin upon Phosphoantigen Binding Underlies Phosphoantigen-Mediated Vγ9Vδ2 T Cell Activation	2019	Immunity	50	4		1043	1050		8	10.1016/j.immuni.2019.02.016	https://www.scopus.com/inward/record.uri?eid=2-s2.0-85064170356&doi=10.1016%2fj.immuni.2019.02.016&partnerID=40&md5=9ad7909ec0f3b318f2068866f96ada09	School of Pharmaceutical Sciences, Beijing Advanced Innovation Center for Structural Biology, MOE Key Laboratory of Bioorganic Phosphorus Chemistry & Chemical Biology, Tsinghua University, Beijing, 100084, China; Schrödinger, GmbH, Q7 23, Mannheim, 681 61, Germany; Joint Graduate Program of Peking-Tsinghua-NIBS, School of Life Sciences, Tsinghua University, Beijing, 100084, China; State Key Labor…	Yang, Y., School of Pharmaceutical Sciences, Beijing Advanced Innovation Center for Structural Biology, MOE Key Laboratory of Bioorganic Phosphorus Chemistry & Chemical Biology, Tsinghua University, Beijing, 100084, China; Li, L., School of Pharmaceutical Sciences, Beijing Advanced Innovation Center for Structural Biology, MOE Key Laboratory of Bioorganic Phosphorus Chemistry & Chemical Biology, …	Human Vγ9Vδ2 T cells respond to microbial infections and malignancy by sensing diphosphate-containing metabolites called phosphoantigens, which bind to the intracellular domain of butyrophilin 3A1, triggering extracellular interactions with the Vγ9Vδ2 T cell receptor (TCR). Here, we examined the molecular basis of this “inside-out” triggering mechanism. Crystal structures of intracellular butyrop…	allogenic cell therapy; butyrophilin 3A1; cell therapy; HMBPP; immune stimulant; immunotherapy; inside-out signaling; phosphoantigens; T cell antigen recognition; Vγ9Vδ2 T cells	butyrophilin; cell protein; 4-hydroxy-3-methyl-2-butenyl diphosphate; BTN3A1 protein, human; butyrophilin; isoprotein; leukocyte antigen; lymphocyte antigen receptor; organophosphate; antigen binding; antigen recognition; Article; atomic force microscopy; comparative study; conformational transition; controlled study; crystal structure; cytokine release; human; hydrogen bond; membrane permeabilit…		4-hydroxy-3-methyl-2-butenyl diphosphate; Antigens, CD; BTN3A1 protein, human; Butyrophilins; Organophosphates; Protein Isoforms; Receptors, Antigen, T-Cell, gamma-delta			National Science Council Beijing Advanced Innovation Center for Imaging Technology 2017YFA1014001, 2017YFA1014000 European Synchrotron Radiation Facility U.S. Public Health Service: GM065307 National Natural Science Foundation of China: 81573270	We thank Erin J. Adams (University of Chicago, USA) for providing us with the BTN3A1 B30.2 domain plasmid, Xinquan Wang (Tsinghua University) for helping to analyze the BTN3A3 data, and Brian Kent Kobilka (Standford University School of Medicine) and Ye Xiang and Wenqi Li (Tsinghua University) for helpful discussions. We thank Peter Schuck (National Institute of Biomedical Imaging and Bioengineer…			Arnett, H.A., Viney, J.L., Immune modulation by butyrophilins (2014) Nat. Rev. Immunol., 14, pp. 559-569; Chen, J., Ganguly, A., Mucsi, A.D., Meng, J., Yan, J., Detampel, P., Munro, F., Hari, A., Strong adhesion by regulatory T cells induces dendritic cell cytoskeletal polarization and contact-dependent lethargy (2017) J. Exp. Med., 214, pp. 327-338; D'Cruz, A.A., Babon, J.J., Norton, R.S., Nicol…	Oldfield, E.; Department of Chemistry, University of Illinois at Urbana-ChampaignUnited States; email: eoldfiel@illinois.edu			Cell Press	10747613		IUNIE	30902636	English	Immunity	Article	Final		Scopus	2-s2.0-85064170356
Dustin M.L., Scotet E., Olive D.	7006586101;6601955740;7201642834;	An X-ray Vision for Phosphoantigen Recognition	2019	Immunity	50	4		1026	1028		0	10.1016/j.immuni.2019.03.015	https://www.scopus.com/inward/record.uri?eid=2-s2.0-85063502802&doi=10.1016%2fj.immuni.2019.03.015&partnerID=40&md5=e699d410cf0d05dc1e4d6aeb912931ac	Kennedy Institute of Rheumatology, University of Oxford, Oxford, United Kingdom; CRCINA, INSERM, CNRS, Université d'Angers, Université de Nantes, Nantes, France; CRCM, Immunity and Cancer Team, Institut Paoli-Calmettes, INSERM, CNRS, Aix Marseille Université, Marseille, France	Dustin, M.L., Kennedy Institute of Rheumatology, University of Oxford, Oxford, United Kingdom; Scotet, E., CRCINA, INSERM, CNRS, Université d'Angers, Université de Nantes, Nantes, France; Olive, D., CRCM, Immunity and Cancer Team, Institut Paoli-Calmettes, INSERM, CNRS, Aix Marseille Université, Marseille, France	Invariant Vγ9Vδ2 T cells respond to “phosphoantigen” metabolites through binding to the B30.2 domain of butyrophilin BTN3A. Yang et al. (2019) use molecular dynamic simulations based on X-ray structures of distinct B30.2 domain dimers to identify the asymmetric dimer as most active, which has implications for the inside-out signaling mechanism. © 2019 Elsevier Inc.Invariant Vγ9Vδ2 T cells respond…		antigen; btn3a protein; butyrophilin; dimer; heterodimer; integrin; periplakin; phosphoantigen; RhoB guanine nucleotide binding protein; T lymphocyte receptor; unclassified drug; butyrophilin; leukocyte antigen; atomic force microscopy; cell adhesion; cell surface; crystal structure; cytoplasm; dimerization; human; metabolism; molecular dynamics; nonhuman; pattern recognition; priority journal; p…		periplakin, 203875-82-5; RhoA guanine nucleotide binding protein; RhoB guanine nucleotide binding protein; RhoC guanine nucleotide binding protein; Antigens, CD; Butyrophilins							Afrache, H., Gouret, P., Ainouche, S., Pontarotti, P., Olive, D., The butyrophilin (BTN) gene family: from milk fat to the regulation of the immune response (2012) Immunogenetics, 64, pp. 781-794; Biswas, K.H., Hartman, K.L., Yu, C.H., Harrison, O.J., Song, H., Smith, A.W., Huang, W.Y., Padmanabhan, A., E-cadherin junction formation involves an active kinetic nucleation process (2015) Proc. Natl.…	Dustin, M.L.; Kennedy Institute of Rheumatology, University of OxfordUnited Kingdom; email: michael.dustin@kennedy.ox.ac.uk			Cell Press	10747613		IUNIE	30995494	English	Immunity	Short Survey	Final		Scopus	2-s2.0-85063502802
Bian B., Fanale D., Dusetti N., Roque J., Pastor S., Chretien A.-S., Incorvaia L., Russo A., Olive D., Iovanna J.	57190688118;57194127721;7003696337;57205667647;7006090617;25959943600;14628562700;55237094800;7201642834;7007107464;	Prognostic significance of circulating PD-1, PD-L1, pan-BTN3As, BTN3A1 and BTLA in patients with pancreatic adenocarcinoma	2019	OncoImmunology	8	4					5	10.1080/2162402X.2018.1561120	https://www.scopus.com/inward/record.uri?eid=2-s2.0-85061037884&doi=10.1080%2f2162402X.2018.1561120&partnerID=40&md5=473147a6b0858a40b5d6e91bf96b9582	Team Pancreatic Cancer, Centre de Recherche en Cancérologie de Marseille (CRCM), INSERM U1068, CNRS UMR 7258, Aix-Marseille Université and Institut Paoli-Calmettes, Parc Scientifique et Technologique de Luminy, Marseille, France; Department of Surgical, Oncological and Oral Sciences, Section of Medical Oncology, University of Palermo, Palermo, Italy; Team Immunity and Cancer, Centre de Recherche …	Bian, B., Team Pancreatic Cancer, Centre de Recherche en Cancérologie de Marseille (CRCM), INSERM U1068, CNRS UMR 7258, Aix-Marseille Université and Institut Paoli-Calmettes, Parc Scientifique et Technologique de Luminy, Marseille, France; Fanale, D., Department of Surgical, Oncological and Oral Sciences, Section of Medical Oncology, University of Palermo, Palermo, Italy; Dusetti, N., Team Pancre…	PDAC is one of the most heterogeneous cancers with low chemotherapeutic sensitivity due to a dense stroma, a weak vasculature and significant biological aggressivity. In cancer, suppressive immune checkpoints are often hyper-activated to ensure an effective evasion of tumor cells from immune surveillance. These immune checkpoints include in part, the B7/butyrophilin-like receptors such as butyrop…	B and T lymphocyte attenuator; butyrophilin 3A; Immune checkpoint; outcome; pancreatic cancer; programmed cell death ligand-1; programmed cell death-1	B and T lymphocyte attenuator; butyrophilin; butyrophilin sub family 3A receptor; butyrophilin sub family CD277 receptor; capecitabine; gemcitabine; programmed death 1 ligand 1; programmed death 1 receptor; receptor; unclassified drug; adult; aged; area under the curve; Article; cancer patient; cancer prognosis; cancer staging; cohort analysis; controlled study; diagnostic test accuracy study; en…		capecitabine, 154361-50-9; gemcitabine, 103882-84-4			Institut National Du Cancer Adhesives and Sealant Council Ligue Contre le Cancer Fondation pour la Recherche Médicale Institut National de la Santé et de la Recherche Médicale Fondation de France	This work was supported by La Ligue Contre le Cancer, INCa, Canceropole PACA, DGOS (labellisation SIRIC), Fondation de France and INSERM to JI, Fondation pour la Recherche Médicale and INSERM to DO. BB and ASC are supported by the Fondation de France.			Chiaravalli, M., Reni, M., O’Reilly, E.M., Pancreatic ductal adenocarcinoma: state-of-the-art 2017 and new therapeutic strategies (2017) Cancer Treat Rev, 60, pp. 32-43; Wang, L.M., Silva, M.A., D’Costa, Z., Bockelmann, R., Soonawalla, Z., Liu, S., O’Neill, E., Muschel, R., The prognostic role of desmoplastic stroma in pancreatic ductal adenocarcinoma (2016) Oncotarget, 7, pp. 4183-4194; Martinez…	Iovanna, J.; Team Pancreatic Cancer, Centre de Recherche en Cancérologie de Marseille (CRCM), INSERM U1068, CNRS UMR 7258, Aix-Marseille Université and Institut Paoli-Calmettes, Parc Scientifique et Technologique de LuminyFrance; email: juan.iovanna@inserm.fr			Taylor and Francis Inc.	21624011				English	OncoImmunology	Article	Final	Open Access	Scopus	2-s2.0-85061037884
Hippich M., Beyerlein A., Hagopian W.A., Krischer J.P., Vehik K., Knoop J., Winker C., Toppari J., Lernmark Å., Rewers M.J., Steck A.K., She J.-X., Akolkar B., Robertson C.C., Onengut-Gumuscu S., Rich S.S., Bonifacio E., Ziegler A.G.	57200033027;24072985200;57189586532;7006816185;16029829300;57193645933;57208029498;35479112600;16464163800;7007102961;35312306700;7102576807;21742283000;57200698972;57207901853;57208387547;7005707386;56497502800;	Genetic contribution to the divergence in type 1 diabetes risk between children from the general population and children from affected families	2019	Diabetes	68	4		847	857		1	10.2337/db18-0882	https://www.scopus.com/inward/record.uri?eid=2-s2.0-85063639692&doi=10.2337%2fdb18-0882&partnerID=40&md5=0aeda3e0c23f69dc5abf65daabf39770	Institute of Diabetes Research, Helmholtz Zentrum München (German Research Center for Environmental Health), Munich-Neuherberg, Germany; Forschergruppe Diabetes, Klinikum rechts der Isar, Technical University Munich, Munich, Germany; Pacific Northwest Research Institute, Seattle, WA, United States; Health Informatics Institute, Morsani College of Medicine, University of South Florida, Tampa, FL, …	Hippich, M., Institute of Diabetes Research, Helmholtz Zentrum München (German Research Center for Environmental Health), Munich-Neuherberg, Germany; Beyerlein, A., Institute of Diabetes Research, Helmholtz Zentrum München (German Research Center for Environmental Health), Munich-Neuherberg, Germany, Forschergruppe Diabetes, Klinikum rechts der Isar, Technical University Munich, Munich, Germany; …	The risk for autoimmunity and subsequently type 1 diabetes is 10-fold higher in children with a first-degree family history of type 1 diabetes (FDR children) than in children in the general population (GP children). We analyzed children with high-risk HLA genotypes (n = 4,573) in the longitudinal TEDDY birth cohort to determine how much of the divergent risk is attributable to genetic enrichment …		alpha1 integrin; autoantibody; butyrophilin; butyrophilin like 2; HLA DQ antigen; HLA DQ8 antigen; HLA DQA1 05:01 antigen; HLA DQB1 02:04 antigen; HLA DQB1 03:02 antigen; HLA DQB1 03:0X antigen; HLA DQB1 antigen; HLA DR antigen; HLA DR3 antigen; HLA DR4 antigen; HLA DRB1 04:01 antigen; HLA DRB1 04:02 antigen; HLA DRB1 04:04 antigen; HLA DRB1 04:05 antigen; HLA DRB1 04:06 antigen; HLA DRB1 04:07 a…		Autoantibodies; HLA-DQ Antigens			University of Colorado University of South Florida University of Virginia Augusta University National Institutes of Health University of Colorado: UL1 TR001082 National Institute of Diabetes and Digestive and Kidney Diseases University of Florida: UL1 TR000064 National Institute of Child Health and Human Development National Institute of Allergy and Infectious Diseases Juvenile Diabetes Research …	1Institute of Diabetes Research, Helmholtz Zentrum München (German Research Center for Environmental Health), Munich-Neuherberg, Germany 2Forschergruppe Diabetes, Klinikum rechts der Isar, Technical University Munich, Munich, Germany 3Pacific Northwest Research Institute, Seattle, WA 4Health Informatics Institute, Morsani College of Medicine, University of South Florida, Tampa, FL 5Forschergruppe…	The TEDDY study screened 424,788 newborns for type 1 diabetes–associated HLA genotypes between 2004 and 2010, of whom 8,676 children were enrolled and followed in six centers located in the U.S., Finland, Germany, and Sweden (Supplementary Fig. 1). Detailed information on the study design, eligibility, and methods has previously been published (3,8,9). Here, we used data as of 30 June 2017. Writt…	Acknowledgments. Part of this work has been performed as PhD thesis work (M.H.) at the Technical University of Munich Funding. The TEDDY study is funded by the National Institute of Diabetes and Digestive and Kidney Diseases, National Institute of Allergy and Infectious Diseases, National Institute of Child Health and Human Development, National Institute of Environmental Health Sciences, Nationa…	Ziegler, A.G., Rewers, M., Simell, O., Seroconversion to multiple islet autoantibodies and risk of progression to diabetes in children (2013) JAMA, 309, pp. 2473-2479; Schenker, M., Hummel, M., Ferber, K., Early expression and high prevalence of islet autoantibodies for DR3/4 heterozygous and DR4/4 homozygous offspring of parents with type I diabetes: The German BABYDIAB study (1999) Diabetologia…	Bonifacio, E.; Forschergruppe Diabetes e.V., Helmholtz Zentrum München (German Research Center for Environmental Health)Germany; email: ezio.bonifacio@tu-dresden.de			American Diabetes Association Inc.	121797		DIAEA	30655385	English	Diabetes	Article	Final	Open Access	Scopus	2-s2.0-85063639692
Visan I.	8645838000;	Inflammation-induced remodeling	2019	Nature Immunology	20	4		377			0	10.1038/s41590-019-0364-7	https://www.scopus.com/inward/record.uri?eid=2-s2.0-85063193156&doi=10.1038%2fs41590-019-0364-7&partnerID=40&md5=f9bcd05006d447ad39a7d7cc6e52aa33		Visan, I.	[No abstract available]		btnl3 protein; btnl8 protein; butyrophilin; protein; unclassified drug; celiac disease; gene expression; gluten free diet; human; inflammation; Note; priority journal; tissue repair		protein, 67254-75-5								Visan, I.email: i.visan@us.nature.com			Nature Publishing Group	15292908		NIAMC	30890793	English	Nat. Immunol.	Note	Final		Scopus	2-s2.0-85063193156
Mayassi T., Ladell K., Gudjonson H., McLaren J.E., Shaw D.G., Tran M.T., Rokicka J.J., Lawrence I., Grenier J.-C., van Unen V., Ciszewski C., Dimaano M., Sayegh H.E., Kumar V., Wijmenga C., Green P.H.R., Gokhale R., Jericho H., Semrad C.E., Guandalini S., Dinner A.R., Kupfer S.S., Reid H.H., Barreiro L.B., Rossjohn J., Price D.A., Jabri B.	55922051600;6507063190;36548191400;12806134000;56799709100;57191411812;57206661328;57193886124;55416311400;57189268672;6504032993;57205667628;57206663882;57197697058;7005273061;8629716200;15024200400;55875277900;6603336389;7006380751;7004034005;14061991900;7101876852;8857481700;7004498521;7403719208;6601984333;	Chronic Inflammation Permanently Reshapes Tissue-Resident Immunity in Celiac Disease	2019	Cell	176	5		967	981		6	10.1016/j.cell.2018.12.039	https://www.scopus.com/inward/record.uri?eid=2-s2.0-85061788990&doi=10.1016%2fj.cell.2018.12.039&partnerID=40&md5=eb227023593a4c8accff3df323b45f0e	Committee on Immunology, University of Chicago, Chicago, IL, United States; Department of Medicine, University of Chicago, Chicago, IL, United States; Division of Infection and Immunity, Cardiff University School of Medicine, Cardiff, United Kingdom; Institute for Biophysical Dynamics, University of Chicago, Chicago, IL, United States; Department of Chemistry, University of Chicago, Chicago, IL, …	Mayassi, T., Committee on Immunology, University of Chicago, Chicago, IL, United States, Department of Medicine, University of Chicago, Chicago, IL, United States; Ladell, K., Division of Infection and Immunity, Cardiff University School of Medicine, Cardiff, United Kingdom; Gudjonson, H., Institute for Biophysical Dynamics, University of Chicago, Chicago, IL, United States, Department of Chemist…	Tissue-resident lymphocytes play a key role in immune surveillance, but it remains unclear how these inherently stable cell populations respond to chronic inflammation. In the setting of celiac disease (CeD), where exposure to dietary antigen can be controlled, gluten-induced inflammation triggered a profound depletion of naturally occurring Vγ4 + /Vδ1 + intraepithelial lymphocytes (IELs) with in…	butyrophilin-like molecules; celiac disease; intraepithelial lymphocytes; tissue-resident lymphocytes; γδ T cells	BTNL3 protein; BTNL8 protein; butyrophilin; gamma interferon; natural killer cell receptor NKG2D; T lymphocyte receptor; unclassified drug; animal experiment; Article; celiac disease; cell population; chronic inflammation; controlled study; human; immunity; immunosurveillance; innate immunity; intraepithelial lymphocyte; mouse; nonhuman; peripheral lymphocyte; priority journal; protein expression…		gamma interferon, 82115-62-6			University of Chicago National Institutes of Health: T32 GM007281, R01 DK067180, T32 AI07090 DK42086	We thank the patients and their families for making this study possible; Robert Kavitt, Edwin McDonald, Atsushi Sakuraba, Joel Pekow, Neil Sengupta, and Sushila Dalal for patient care; Kathryn Lesko, Diane McKiernan, Sarbani Adhikari, and Fengshi Dong for patient recruitment; Mathieu Platteel for assistance with HLA genotyping; Steven Erickson and Delphine Guy-Grand for editorial input and though…			Adams, N.M., Lau, C.M., Fan, X., Rapp, M., Geary, C.D., Weizman, O.-E., Diaz-Salazar, C., Sun, J.C., Transcription factor IRF8 orchestrates the adaptive natural killer cell response (2018) Immunity, 48, pp. 1172-1182.e6; Ashouri, J.F., Weiss, A., Endogenous Nur77 is a specific indicator of antigen receptor signaling in human T and B cells (2017) J. Immunol., 198, pp. 657-668; Beura, L.K., Mitchel…	Price, D.A.; Division of Infection and Immunity, Cardiff University School of MedicineUnited Kingdom; email: priced6@cardiff.ac.uk			Cell Press	928674		CELLB	30739797	English	Cell	Article	Final		Scopus	2-s2.0-85061788990
Mizuta S., Tagod M.S.O., Iwasaki M., Nakamura Y., Senju H., Mukae H., Morita C.T., Tanaka Y.	12240920500;57198900465;36499455400;55771981100;56271029000;7007048163;7007068063;55497582600;	Synthesis and Immunomodulatory Activity of Fluorine-Containing Bisphosphonates	2019	ChemMedChem	14	4		462	468		0	10.1002/cmdc.201800764	https://www.scopus.com/inward/record.uri?eid=2-s2.0-85060598210&doi=10.1002%2fcmdc.201800764&partnerID=40&md5=c8dbe5f677ec3146c8650f60b3969968	Center for Bioinformatics and Molecular Medicine, Graduate School of Biomedical Sciences, Nagasaki University, 1-12-4 Sakamoto, Nagasaki, 852-8523, Japan; Program for Nurturing Global Leaders in Tropical and Emerging Infectious Diseases, Graduate School of Biomedical Sciences, Nagasaki University, 1-12-4 Sakamoto, Nagasaki, 852-8523, Japan; Center for Innovation in Immunoregulative Technology and…	Mizuta, S., Center for Bioinformatics and Molecular Medicine, Graduate School of Biomedical Sciences, Nagasaki University, 1-12-4 Sakamoto, Nagasaki, 852-8523, Japan; Tagod, M.S.O., Center for Bioinformatics and Molecular Medicine, Graduate School of Biomedical Sciences, Nagasaki University, 1-12-4 Sakamoto, Nagasaki, 852-8523, Japan, Program for Nurturing Global Leaders in Tropical and Emerging …	Immune checkpoint blockade using anti-PD-1/PD-L1 or anti-CTLA-4 monoclonal antibodies (mAbs) has revolutionized cancer treatment. However, many types of cancer do not respond and for those that do, only a minority of patients achieve durable remissions. Therefore, oncoimmunologists are working to develop adoptive cell therapies for non-hematopoietic tumors by harnessing immune effector cells such…	cancer immunotherapy; fluorine; nitrogen-containing bisphosphonates; non-radioactive cellular cytotoxicity assays; Vγ2Vδ2 γδ T cells	1 fluoro 2 (imidazol 1 yl)ethylidene 1,1 bisphosphonic acid; alendronic acid; bisphosphonic acid derivative; fluorine derivative; hydroxyl group; ibandronic acid; immunomodulating agent; interleukin 2; pamidronic acid; risedronic acid; tetrakispivaloxylmethyl 1 fluoro 2 (1h imidazol 1 yl)ethylidene 1,1 bisphosphonate; unclassified drug; zoledronic acid; bisphosphonic acid derivative; fluorine; im…		alendronic acid, 66376-36-1; ibandronic acid, 114084-78-5, 138844-81-2, 138926-19-9; interleukin 2, 85898-30-2; pamidronic acid, 40391-99-9, 57248-88-1; risedronic acid, 105462-24-6, 122458-82-6; zoledronic acid, 118072-93-8, 131654-46-1, 165800-06-6, 165800-07-7; fluorine, 7782-41-4; Diphosphonates; Fluorine; Immunologic Factors; Prodrugs			Center for Outcomes Research and Evaluation, Yale School of Medicine P30CA086862 U.S. Department of Veterans Affairs Office of Research and Development Ministry of Education, Culture, Sports, Science and Technology Suntory Foundation Biomedical Laboratory Research and Development, VA Office of Research and Development: 1 I01 BX000972-01A1 Ministry of Education, Culture, Sports, Science and Techno…	This work was supported by Grants-in-Aid for Scientific Research from the Ministry of Education, Science, Culture, Sports, and Technology of Japan 16K08844 (MEXT) (to Y.T.), by the Japan Agency for Medical Research and Development 12723070 and DNW-17004 (to Y.T.), by the SUNBOR grant (Suntory Foundation) (to S.M.), by the US Department of Veterans Affairs (Veterans Health Administration, Office o…			Couzin-Frankel, J., (2013) Science, 342, pp. 1432-1433; Walunas, T.L., Lenschow, D.J., Bakker, C.Y., Linsley, P.S., Freeman, G.J., Green, J.M., Thompson, C.B., Bluestone, J.A., (1994) Immunity, 1, pp. 405-413; Krummel, M.F., Allison, J.P., (1995) J. Exp. Med., 182, pp. 459-465; Leach, D.R., Krummel, M.F., Allison, J.P., (1996) Science, 271, pp. 1734-1736; Nishimura, H., Okazaki, T., Tanaka, Y., N…	Tanaka, Y.; Center for Bioinformatics and Molecular Medicine, Graduate School of Biomedical Sciences, Nagasaki University, 1-12-4 Sakamoto, Japan; email: ystanaka@nagasaki-u.ac.jp			John Wiley and Sons Ltd	18607179		CHEMG	30637982	English	ChemMedChem	Article	Final		Scopus	2-s2.0-85060598210
Ramello M.C., Benzaïd I., Kuenzi B.M., Lienlaf-Moreno M., Kandell W.M., Santiago D.N., Pabón-Saldaña M., Darville L., Fang B., Rix U., Yoder S., Berglund A., Koomen J.M., Haura E.B., Abate-Daga D.	55918977800;21933470400;56079429200;57205738190;57195493093;57195493555;57205741717;36508557400;36027320900;6506858714;7006127884;7006543113;7003915654;6603533598;22133805800;	An immunoproteomic approach to characterize the CAR interactome and signalosome	2019	Science Signaling	12	568	aap9777				5	10.1126/scisignal.aap9777	https://www.scopus.com/inward/record.uri?eid=2-s2.0-85061371517&doi=10.1126%2fscisignal.aap9777&partnerID=40&md5=709ef9692c96287102bc97f6c073fe12	Department of Immunology, H. Lee Moffitt Cancer Center and Research Institute, Tampa, FL 33612, United States; Department of Drug Discovery, H. Lee Moffitt Cancer Center and Research Institute, Tampa, FL 33612, United States; Cancer Biology Ph.D. Program, University of South Florida, Tampa, FL 33620, United States; Department of Integrated Mathematical Oncology, H. Lee Moffitt Cancer Center and R…	Ramello, M.C., Department of Immunology, H. Lee Moffitt Cancer Center and Research Institute, Tampa, FL 33612, United States; Benzaïd, I., Department of Immunology, H. Lee Moffitt Cancer Center and Research Institute, Tampa, FL 33612, United States; Kuenzi, B.M., Department of Drug Discovery, H. Lee Moffitt Cancer Center and Research Institute, Tampa, FL 33612, United States, Cancer Biology Ph.D.…	Adoptive transfer of T cells that express a chimeric antigen receptor (CAR) is an approved immunotherapy that may be curative for some hematological cancers. To better understand the therapeutic mechanism of action, we systematically analyzed CAR signaling in human primary T cells by mass spectrometry. When we compared the interactomes and the signaling pathways activated by distinct CAR-T cells …		actin; binding protein; butyrophilin like 3; calcium binding protein; calmodulin binding transcription activator 1; CAS1 domain containing 1; CD28 antigen; CD3 zeta antigen; chimeric antigen receptor; chromosome 9 open reading frame 172; fascin actin bundling protein 1; interleukin 2 receptor beta; interleukin 4 receptor; lymphocyte antigen; MOB kinase activator 3C; peripherin; protein kinase Fyn…		peripherin, 8056-64-2; protein kinase Fyn, 141349-87-3; protein kinase Lck, 114051-78-4; protein kinase ZAP 70, 148047-34-1; protein p21, 85306-28-1; transforming growth factor beta receptor 1; transforming growth factor beta receptor 2							Abate-Daga, D., Davila, M.L., CAR models: Next-generation CAR modifications for enhanced T-cell function (2016) Mol. Ther. Oncolytics, 3, p. 16014; Brown, C.E., Alizadeh, D., Starr, R., Weng, L., Wagner, J.R., Naranjo, A., Ostberg, J.R., Badie, B., Regression of glioblastoma after chimeric antigen receptor T-cell therapy (2016) N. Engl. J. Med., 375, pp. 2561-2569; Brown, C.E., Starr, R., Aguilar…	Abate-Daga, D.; Department of Immunology, H. Lee Moffitt Cancer Center and Research InstituteUnited States; email: daniel.abatedaga@moffitt.org			American Association for the Advancement of Science	19450877			30755478	English	Sci. Signal.	Article	Final		Scopus	2-s2.0-85061371517
Jiang Z., Liu F.	57202983699;57208663412;	Butyrophilin-like 9 (BTNL9) suppresses invasion and correlates with favorable prognosis of uveal melanoma	2019	Medical Science Monitor	25			3190	3198		0	10.12659/MSM.914074	https://www.scopus.com/inward/record.uri?eid=2-s2.0-85065465333&doi=10.12659%2fMSM.914074&partnerID=40&md5=7e6ca7d199d5f1244a8580ee75cb1045	Department of Ophthalmology, LinYi Central Hospital, Linyi, Shandong, China; Department of Clinical Laboratory, Jining No.1 People’s Hospital, Jining, Shandong, China	Jiang, Z., Department of Ophthalmology, LinYi Central Hospital, Linyi, Shandong, China; Liu, F., Department of Clinical Laboratory, Jining No.1 People’s Hospital, Jining, Shandong, China	Background: Uveal melanoma (UM) is the most common intraocular malignancy, and the prognosis of patients with advanced stage of UM is very dismal. The T cell receptor ectopic expression of butyrophilin-like 9 (BTNL9) has been observed in several types of cancers, but the expression and clinical significance of BTNL9 in UM is unclear. Material/Methods: In our study, we detected the expression of B…	Genes; Melanoma; Neoplasm Invasiveness; Prognosis; T-Cell Receptor delta	butyrophilin; butyrophilin like 9 protein; messenger RNA; small interfering RNA; unclassified drug; BTNL9 protein, human; butyrophilin; tumor marker; adolescent; adult; aged; Article; cancer epidemiology; cancer inhibition; cancer prognosis; cell invasion assay; cell proliferation; child; cohort analysis; correlation analysis; female; follow up; gene expression; gene knockdown; gene sequence; gen…		Biomarkers, Tumor; BTNL9 protein, human; Butyrophilins		Applied Biosystems, United States					Yang, J., Manson, D.K., Marr, B.P., Carvajal, R.D., Treatment of uveal melanoma: Where are we now? (2018) Ther Adv Med Oncol, 10; McLaughlin, C.C., Wu, X.C., Jemal, A., Incidence of noncutaneous melanomas in the U.S (2005) Cancer, 103 (5), pp. 1000-1007; Luke, J.J., Triozzi, P.L., McKenna, K.C., Biology of advanced uveal melanoma and next steps for clinical therapeutics (2015) Pigment Cell Melano…	Liu, F.; Department of Clinical Laboratory, Jining No.1 People’s HospitalChina; email: sunsp111sp@163.com			International Scientific Information, Inc.	12341010		MSMOF	31039142	English	Med. Sci. Monit.	Article	Final		Scopus	2-s2.0-85065465333
Cai P., Lu Z., Wu J., Qin X., Wang Z., Zhang Z., Zheng L., Zhao J.	57204764349;56313884800;57211692624;57197783413;57208688168;57211681364;57199126093;57203787359;	BTN3A2 serves as a prognostic marker and favors immune infiltration in triple-negative breast cancer	2019	Journal of Cellular Biochemistry							0	10.1002/jcb.29485	https://www.scopus.com/inward/record.uri?eid=2-s2.0-85074836148&doi=10.1002%2fjcb.29485&partnerID=40&md5=56c2068b30741d2716e3741e09b1c0c5	Guangxi Engineering Center in Biomedical Materials for Tissue and Organ Regeneration, The First Affiliated Hospital of Guangxi Medical University, Nanning, Guangxi, China; Guangxi Collaborative Innovation Center for Biomedicine, The First Affiliated Hospital of Guangxi Medical University, Nanning, Guangxi, China; Department of Orthopaedics Trauma and Hand Surgery, The First Affiliated Hospital of…	Cai, P., Guangxi Engineering Center in Biomedical Materials for Tissue and Organ Regeneration, The First Affiliated Hospital of Guangxi Medical University, Nanning, Guangxi, China, Guangxi Collaborative Innovation Center for Biomedicine, The First Affiliated Hospital of Guangxi Medical University, Nanning, Guangxi, China, Department of Orthopaedics Trauma and Hand Surgery, The First Affiliated Ho…	Immune infiltration is reported to be highly associated with tumor progress. Since butyrophilin subfamily 3 member A2 (BTN3A2) serves as a crucial mediator in immune activation, we aimed to investigate the correlation of BTN3A2 in immune infiltration and tumor prognosis via extensive-cancer analysis. The levels of BTN3A2 expression in extensive cancers were analyzed with Oncomine and TIMER databa…	butyrophilin subfamily 3 member A2 (BTN3A2); immune infiltration; immune microenvironment; prognostic biomarker; triple-negative breast cancer (TNBC)						GuikeAD17129012 2018YFC1105900, 2016YFB700800	This study was financially supported by the National Key R&D Program of China (Grant No. 2018YFC1105900 and 2016YFB700800), the Guangxi Science and Technology Base and Talent Special Project (Grant No. GuikeAD17129012), and the local Science and Technology Development Project leading by the central government (the three‐dimensional printing and digital medical platform, Grant No. GuikeZY18164004).			Chen, W., Zheng, R., Baade, P.D., Cancer statistics in China, 2015 (2016) CA Cancer J Clin, 66, pp. 115-132; Sui, Y., Ju, C., Shao, B., A lymph node metastasis-related protein-coding genes combining with long noncoding RNA signature for breast cancer survival prediction (2019) J Cell Physiol, 234, pp. 20036-20045; Perou, C.M., Sorlie, T., Eisen, M.B., Molecular portraits of human breast tumours (…	Zheng, L.; Guangxi Engineering Center in Biomedical Materials for Tissue and Organ Regeneration, The First Affiliated Hospital of Guangxi Medical UniversityChina; email: zhengli224@163.com			Wiley-Liss Inc.	7302312		JCEBD	31692043	English	J. Cell. Biochem.	Article	Article in Press		Scopus	2-s2.0-85074836148
Hayday A.C.	24347423700;	γδ T cell update: Adaptate orchestrators of immune surveillance	2019	Journal of Immunology	203	2		311	320		1	10.4049/jimmunol.1800934	https://www.scopus.com/inward/record.uri?eid=2-s2.0-85069288260&doi=10.4049%2fjimmunol.1800934&partnerID=40&md5=62292e6ea6509afaece0640522541eb9	Peter Gorer Department of Immunobiology, King's College London, London, SE1 9RT, United Kingdom; Francis Crick Institute, London, NW1 1AT, United Kingdom	Hayday, A.C., Peter Gorer Department of Immunobiology, King's College London, London, SE1 9RT, United Kingdom, Francis Crick Institute, London, NW1 1AT, United Kingdom	As interest in γδ T cells grows rapidly, what key points are emerging, and where is caution warranted? γδ T cells fulfill critical functions, as reflected in associations with vaccine responsiveness and cancer survival in humans and ever more phenotypes of γδ T cell-deficient mice, including basic physiological deficiencies. Such phenotypes reflect activities of distinct γδ T cell subsets, whose …		butyrophilin; gamma interferon; interleukin 17; interleukin 33; major histocompatibility antigen class 1; T lymphocyte receptor; tumor necrosis factor; adaptive immunity; CD8+ T lymphocyte; cell cloning; cell expansion; cell lineage; cellular immunity; cytokine production; cytomegalovirus infection; gamma delta T lymphocyte; human; immunogenicity; immunosurveillance; innate immunity; Listeria mon…		gamma interferon, 82115-62-6			Wellcome Trust, WT	This work was supported by the Wellcome Trust and the Francis Crick Institute.			Hayday, A.C., Saito, H., Gillies, S.D., Kranz, D.M., Tanigawa, G., Eisen, H.N., Tonegawa, S., Structure, organization, and somatic rearrangement of T cell gamma genes (1985) Cell, 40, pp. 259-269; Kasamatsu, J., Sutoh, Y., Fugo, K., Otsuka, N., Iwabuchi, K., Kasahara, M., Identification of a third variable lymphocyte receptor in the lamprey (2010) Proc. Natl. Acad. Sci. USA, 107, pp. 14304-14308;…	Hayday, A.C.; Peter Gorer Department of Immunobiology, King's College LondonUnited Kingdom; email: adrian.hayday@kcl.ac.uk			American Association of Immunologists	221767		JOIMA	31285310	English	J. Immunol.	Review	Final		Scopus	2-s2.0-85069288260
Cui C., Tian X., Lin Y., Su M., Chen Q., Wang S.-Y., Lai L.	53263502600;35086941900;57199152649;35330634100;57204469957;24922233500;7202616119;	In vivo administration of recombinant BTNL2-Fc fusion protein ameliorates graft-versus-host disease in mice	2019	Cellular Immunology	335			22	29		0	10.1016/j.cellimm.2018.10.008	https://www.scopus.com/inward/record.uri?eid=2-s2.0-85055705067&doi=10.1016%2fj.cellimm.2018.10.008&partnerID=40&md5=a2591fcec17dd8171d48f4f01716fff8	Department of Allied Health Sciences, University of Connecticut, Storrs, CT, United States; Department of Physiology, College of Basic Medical Science, China Medical University, Shenyang, Liaoning, China; Fujian Institute of Hematology, Hematology Department of Fujian Medical University Union Hospital, China; University of Connecticut Stem Cell Institute, University of Connecticut, Storrs, CT, Un…	Cui, C., Department of Allied Health Sciences, University of Connecticut, Storrs, CT, United States, Department of Physiology, College of Basic Medical Science, China Medical University, Shenyang, Liaoning, China; Tian, X., Department of Allied Health Sciences, University of Connecticut, Storrs, CT, United States; Lin, Y., Department of Allied Health Sciences, University of Connecticut, Storrs, C…	Although hematopoietic stem cell transplantation (HSCT) has been widely used in the treatment of many diseases, graft-versus-host disease (GVHD) remains a major complication after allogeneic HSCT. Butyrophilin-like 2 (BTNL2) protein has been reported to have the ability to inhibit T cell proliferation in vitro; its ability to inhibit T cell responses in vivo has not been determined. We show here …	Activation; Butyrophilin-like 2; Graft-versus-host disease; Hematopoietic stem cell transplantation; Regulatory T cells; T cell proliferation	butyrophilin like 2 protein; fusion protein; immunoglobulin G2a; recombinant protein; unclassified drug; BTNL2 protein, human; BTNL2 protein, mouse; butyrophilin; fusion protein; immunoglobulin Fc fragment; immunoglobulin G; animal cell; animal experiment; animal model; Article; cell proliferation; controlled study; cytokine production; graft versus host reaction; human; human cell; mouse; nonhum…		immunoglobulin G, 97794-27-9; BTNL2 protein, human; BTNL2 protein, mouse; Butyrophilins; Immunoglobulin Fc Fragments; Immunoglobulin G; Recombinant Fusion Proteins			16-RMB-UCONN-02 Department of Science and Technology of Liaoning Province: 201602816 National Institutes of Health: 1R01AI123131-01	This work was supported by grants from NIH (1R01AI123131-01, to LL), Connecticut Regenerative Medicine Research Fund (16-RMB-UCONN-02, to LL), and a project supported from Science and Technology Department of Liaoning Province, China (grant no. 201602816 , to CC).			Shlomchik, W.D., Graft-versus-host disease (2007) Nat. Rev. Immunol., 7, pp. 340-352; Ferrara, J.L., Levine, J.E., Reddy, P., Holler, E., Graft-versus-host disease (2009) Lancet, 373, pp. 1550-1561; Welniak, L.A., Blazar, B.R., Murphy, W.J., Immunobiology of allogeneic hematopoietic stem cell transplantation (2007) Annu. Rev. Immunol., 25, pp. 139-170; Coghill, J.M., Sarantopoulos, S., Moran, T.P…	Lai, L.; Department of Allied Health Sciences, University of Connecticut, 1390 Storrs Road, United States; email: laijun.lai@uconn.edu			Academic Press Inc.	88749		CLIMB	30389093	English	Cell. Immunol.	Article	Final		Scopus	2-s2.0-85055705067
Edelblum K., Gustafsson K., Pennington D.J., Willcox B.E., Ribot J.C.	13608224900;57210884401;7103204646;6603702424;23475580800;	Bordeaux 2018: Wine, cheese, and γδ t cells	2019	Frontiers in Immunology	10	OCT	2544				0	10.3389/fimmu.2019.02544	https://www.scopus.com/inward/record.uri?eid=2-s2.0-85074613238&doi=10.3389%2ffimmu.2019.02544&partnerID=40&md5=0bf83fd89a510b9ce32fa33692501794	Department of Pathology, Immunology and Laboratory Medicine, Center for Immunity and Inflammation, Rutgers New Jersey Medical School, Newark, NJ, United States; Infection, Immunity and Inflammation, London, United Kingdom; Molecular and Cellular Immunology Section, UCL Great Ormond Street Institute of Child Health, London, United Kingdom; Barts and the London School of Medicine, Blizard Institute…	Edelblum, K., Department of Pathology, Immunology and Laboratory Medicine, Center for Immunity and Inflammation, Rutgers New Jersey Medical School, Newark, NJ, United States; Gustafsson, K., Infection, Immunity and Inflammation, London, United Kingdom, Molecular and Cellular Immunology Section, UCL Great Ormond Street Institute of Child Health, London, United Kingdom; Pennington, D.J., Barts and …	[No abstract available]	Conference report; Futures perspectives; Gamma delta T cells; Ongoing research; Recent advances	butyrophilin; butyrophilin 3; gamma interferon; interleukin 17; interleukin 22; T lymphocyte receptor; toll like receptor; transcription factor; transcription factor c Maf; transcription factor Sox13; unclassified drug; antigen expression; antigen recognition; Article; conference paper; cytokine production; gamma delta T lymphocyte; human; immunology; inflammation; nonhuman; T lymphocyte activati…		gamma interferon, 82115-62-6; interleukin 22, 457106-70-6, 478219-35-1, 554460-75-2; toll like receptor, 409141-78-2			Ministério da Ciência, Tecnologia e Ensino Superior, MCTES Université de Bordeaux European Federation of Immunological Societies, EFIS: UID/BIM/50005/2019 Fuel Cell Technologies Program, FCT Fondation ARC pour la Recherche sur le Cancer, ARC Ministério da Ciência, Tecnologia e Ensino Superior, MCTES National Institutes of Health, NIH	We thank all researchers cited in this report for their input and sincerely apologize to those who could not be covered due to length restrictions. We thank Maaya Wakasugi for the visuals of the congress. We thank Wendy Havran for her valuable contribution to fund raising. This conference was generously sponsored by an NIH grant, American association of Immunology, University of Bordeaux (Idex), …			Adams, E.J., Strop, P., Shin, S., Chien, Y.H., Garcia, K.C., An autonomous CDR3delta is sufficient for recognition of the nonclassical MHC class I molecules T10 and T22 by gammadelta T cells (2008) Nat Immunol, 9, pp. 777-784; Uldrich, A.P., Le Nours, J., Pellicci, D.G., Gherardin, N.A., McPherson, K.G., Lim, R.T., CD1d-lipid antigen recognition by the gammadelta TCR (2013) Nat Immunol, 14, pp. 1…	Edelblum, K.; Department of Pathology, Immunology and Laboratory Medicine, Center for Immunity and Inflammation, Rutgers New Jersey Medical SchoolUnited States; email: karen.edelblum@rutgers.edu			Frontiers Media S.A.	16643224			31708934	English	Front. Immunol.	Article	Final	Open Access	Scopus	2-s2.0-85074613238
Shariatmaghani S., Salari R., Sahebari M., Tabrizi P.S., Salari M.	57208412927;23991705100;35744052200;57208411806;56303253400;	Musculoskeletal manifestations of sarcoidosis: A review article	2019	Current Rheumatology Reviews	15	2		83	89		2	10.2174/1573397114666180425111901	https://www.scopus.com/inward/record.uri?eid=2-s2.0-85064722087&doi=10.2174%2f1573397114666180425111901&partnerID=40&md5=7da2d6b4318d0a496e1772d62127e388	Department of Internal Medicine, School of Medicine, Mashhad University of Medical Sciences, Mashhad, Iran; Department of Clinical Persian Pharmacy, School of Persian and Complementary Medicine, Mashhad University of Medical Sciences, Mashhad, Iran; Rheumatic Diseases Research Center, Mashhad University of Medical Sciences, Mashhad, Iran	Shariatmaghani, S., Department of Internal Medicine, School of Medicine, Mashhad University of Medical Sciences, Mashhad, Iran; Salari, R., Department of Clinical Persian Pharmacy, School of Persian and Complementary Medicine, Mashhad University of Medical Sciences, Mashhad, Iran; Sahebari, M., Rheumatic Diseases Research Center, Mashhad University of Medical Sciences, Mashhad, Iran; Tabrizi, P.S…	Background: Sarcoidosis is a multisystem inflammatory disease with an etiology that is not clearly understood. Amongst the different organs that may be affected, the lungs are the most common. Musculoskeletal manifestations of the disease are uncommon. Objectives: They include arthropathy, bone lesions, or myopathy, all of which may occur as initial symptoms or develop during the course of the di…	Granulamotous disease; Immunosuppressive drugs; Musculoskeletal sarcoidosis; NSAIDS; Th1; Treatment options	alkaline phosphatase; anakinra; antinuclear antibody; azathioprine; butyrophilin; C reactive protein; calcitriol; colchicine; corticosteroid; etanercept; hydroxychloroquine; interleukin 15; macrophage elastase; methotrexate; nonsteroid antiinflammatory agent; parathyroid hormone; rheumatoid factor; STAT1 protein; tumor necrosis factor; tumor necrosis factor inhibitor; vitamin D; arthralgia; arthr…		alkaline phosphatase, 9001-78-9; anakinra, 143090-92-0; azathioprine, 446-86-6; C reactive protein, 9007-41-4; calcitriol, 32222-06-3, 32511-63-0, 66772-14-3; colchicine, 64-86-8; etanercept, 185243-69-0, 200013-86-1, 2055118-96-0; hydroxychloroquine, 118-42-3, 525-31-5; macrophage elastase; methotrexate, 15475-56-6, 59-05-2, 7413-34-5; parathyroid hormone, 12584-96-2, 68893-82-3, 9002-64-6; rheu…			Mashhad University of Medical Sciences, MUMS	This work was supported by the Vice Chancellor of Research of Mashhad University of Medical Sciences. The authors have no conflicts of interest that are directly relevant to the content of this manuscript.			Fayad, F., Lioté, F., Berenbaum, F., Orcel, P., Bardin, T., Muscle involvement in sarcoidosis: A retrospective and followup studies (2006) J Rheumatol, 33 (1), pp. 98-103; Korkmaz, M., Uslu, S., Korkmaz, H., Çetinkol, Y., A rare presentation of sarcoidosis with nasal bone involvement (2016) Allergy Rhinol (Providence), 7 (1), pp. 45-49; Garg, S., Malaviya, A.N., Kapoor, S., Rawat, R., Agarwal, D.…	Salari, M.; Rheumatic Diseases Research Center (RDRC), School of Medicine, Ghaem Hospital, Mashhad University of Medical SciencesIran; email: Salarim@mums.ac.ir			Bentham Science Publishers	15733971			29692254	English	Curr. Rheumatol. Rev.	Review	Final		Scopus	2-s2.0-85064722087
Gu S., Borowska M.T., Boughter C.T., Adams E.J.	56585267600;56785988600;56001962600;7401782229;	Butyrophilin3A proteins and Vγ9Vδ2 T cell activation	2018	Seminars in Cell and Developmental Biology	84			65	74		12	10.1016/j.semcdb.2018.02.007	https://www.scopus.com/inward/record.uri?eid=2-s2.0-85043373095&doi=10.1016%2fj.semcdb.2018.02.007&partnerID=40&md5=4a1b1ebdf82d5df0e8f0e82592fdc65d	Department of Biochemistry and Molecular Biophysics, University of Chicago, Chicago, IL 60637, United States; Committee on Immunology, University of Chicago, Chicago, IL 60637, United States; Biophysical Sciences, University of Chicago, Chicago, IL 60637, United States; Committee on Cancer Biology, University of Chicago, Chicago, IL 60637, United States	Gu, S., Department of Biochemistry and Molecular Biophysics, University of Chicago, Chicago, IL 60637, United States; Borowska, M.T., Department of Biochemistry and Molecular Biophysics, University of Chicago, Chicago, IL 60637, United States; Boughter, C.T., Biophysical Sciences, University of Chicago, Chicago, IL 60637, United States; Adams, E.J., Department of Biochemistry and Molecular Biophy…	Despite playing critical roles in the immune response and having significant potential in immunotherapy, γδ T cells have garnered little of the limelight. One major reason for this paradox is that their antigen recognition mechanisms are largely unknown, limiting our understanding of their biology and our potential to modulate their activity. One of the best-studied γδ subsets is the human Vγ9Vδ2…	BTN3A; Butyrophilins; Phosphoantigens; Recognition mechanism; Vγ9Vδ2 T cells; γδ T cells	butyrophilin; butyrophilin 3a; T lymphocyte antigen; unclassified drug; BTN3A1 protein, human; butyrophilin; diphosphoric acid; leukocyte antigen; pyrophosphoric acid derivative; antigen recognition; cell stress; conformational transition; human; nonhuman; Review; T lymphocyte activation; animal; drug effect; immunology; lymphocyte activation; phosphorylation; T lymphocyte; Animals; Antigens, CD;…		Antigens, CD; BTN3A1 protein, human; Butyrophilins; Diphosphates; diphosphoric acid			National Institutes of Health, NIH National Institutes of Health, NIH: R01, AI115471	This work is financially supported by National Institutes of Health (NIH) R01 grant No. AI115471 .			Carding, S.R., Egan, P.J., Gammadelta T cells: functional plasticity and heterogeneity (2002) Nat. Rev. Immunol., 2 (5), pp. 336-345; Vantourout, P., Hayday, A., Six-of-the-best: unique contributions of γδ T cells to immunology (2013) Nat. Rev. Immunol., 13, pp. 88-100; Silva-Santos, B., Serre, K., Norell, H., γδ T cells in cancer. nature reviews (2015) Immunology, 15, pp. 1-9; Hochstenbach, F., …	Adams, E.J.; Department of Biochemistry and Molecular Biophysics, University of ChicagoUnited States; email: ejadams@uchicago.edu			Elsevier Ltd	10849521		SCDBF	29471037	English	Semin. Cell. Dev. Biol.	Review	Final		Scopus	2-s2.0-85043373095
Melandri D., Zlatareva I., Chaleil R.A.G., Dart R.J., Chancellor A., Nussbaumer O., Polyakova O., Roberts N.A., Wesch D., Kabelitz D., Irving P.M., John S., Mansour S., Bates P.A., Vantourout P., Hayday A.C.	57192544176;57200407862;14419615400;57189969836;57193083633;36550695200;57204634583;35077820100;6603903905;56881745000;8424102200;7202389040;36787177700;56463571400;12240069400;24347423700;	The γδTCR combines innate immunity with adaptive immunity by utilizing spatially distinct regions for agonist selection and antigen responsiveness	2018	Nature Immunology	19	12		1352	1365		22	10.1038/s41590-018-0253-5	https://www.scopus.com/inward/record.uri?eid=2-s2.0-85056453042&doi=10.1038%2fs41590-018-0253-5&partnerID=40&md5=0ce11904b1e536e5818047d0ea010dbd	Peter Gorer Department of Immunobiology, School of Immunology & Microbial Sciences, King’s College London, London, United Kingdom; Immunosurveillance Laboratory, The Francis Crick Institute, London, United Kingdom; Biomolecular Modelling Laboratory, The Francis Crick Institute, London, United Kingdom; Academic Unit of Clinical and Experimental Sciences, Faculty of Medicine, University of Southamp…	Melandri, D., Peter Gorer Department of Immunobiology, School of Immunology & Microbial Sciences, King’s College London, London, United Kingdom, Immunosurveillance Laboratory, The Francis Crick Institute, London, United Kingdom; Zlatareva, I., Peter Gorer Department of Immunobiology, School of Immunology & Microbial Sciences, King’s College London, London, United Kingdom, Immunosurveillance Labor…	T lymphocytes expressing γδ T cell antigen receptors (TCRs) comprise evolutionarily conserved cells with paradoxical features. On the one hand, clonally expanded γδ T cells with unique specificities typify adaptive immunity. Conversely, large compartments of γδTCR + intraepithelial lymphocytes (γδ IELs) exhibit limited TCR diversity and effect rapid, innate-like tissue surveillance. The developme…		btnl1 protein; btnl3 protein; btnl6 protein; btnl8 protein; butyrophilin; CD1d antigen; CD69 antigen; CD71 antigen; cdr1 protein; cdr3 protein; interleukin 2 receptor alpha; interleukin 2 receptor beta; ionomycin; monoclonal antibody; nuclear receptor Nur77; phorbol ester; protein; sulfatide; T lymphocyte receptor delta chain; T lymphocyte receptor gamma chain; transcription factor NFAT; unclassi…		ionomycin, 56092-81-0; protein, 67254-75-5; transcription factor NFAT, 292890-46-1; Antigens; Butyrophilins; Receptors, Antigen, T-Cell, gamma-delta			Center for Outcomes Research and Evaluation, Yale School of Medicine Cancer Research UK: FC001003 Wellcome Trust National Institute for Health Research Medical Research Council: 106292/Z/14/Z, 100156/Z/12/Z, MR/P021964/1, 23562 King’s College London: 108745/Z/15/Z Research Councils UK	We are grateful to D. Kaiserlian (INSERM U1111, Lyon) for MODE-K cells; P. Pereira (Institut Pasteur) for the hybridoma (F2.67) producing antibody to Vγ7+ TCR; C. Willcox (University of Birmingham), B. Willcox (University of Birmingham) and P. Barral (The Francis Crick Institute) for cell lines; R.P. Di Marco Barros, A. Jandke, A. Lorenc, D. Ushakov and A. Laing for contributions and discussions;…			Hayday, A.C., γδ cells: a right time and a right place for a conserved third way of protection (2000) Annu. Rev. Immunol., 18, pp. 975-1026. , COI: 1:CAS:528:DC%2BD3cXjs1Gmt70%3D; Davey, M.S., The human Vδ2 + T-cell compartment comprises distinct innate-like Vγ9 + and adaptive Vγ9 – subsets (2018) Nat. Commun., 9, p. 1760; Davey, M.S., Clonal selection in the human Vδ1 T cell repertoire indicates…	Vantourout, P.; Peter Gorer Department of Immunobiology, School of Immunology & Microbial Sciences, King’s College LondonUnited Kingdom; email: pierre.vantourout@kcl.ac.uk			Nature Publishing Group	15292908		NIAMC	30420626	English	Nat. Immunol.	Article	Final		Scopus	2-s2.0-85056453042
Hsiao C.-H.C., Wiemer A.J.	35083623600;6602955055;	A power law function describes the time- and dose-dependency of Vγ9Vδ2 T cell activation by phosphoantigens	2018	Biochemical Pharmacology	158			298	304		4	10.1016/j.bcp.2018.10.035	https://www.scopus.com/inward/record.uri?eid=2-s2.0-85056213497&doi=10.1016%2fj.bcp.2018.10.035&partnerID=40&md5=8f8ccfe7e9b44df0e24367222dabfffe	Department of Pharmaceutical Sciences, University of Connecticut, StorrsCT 06269, United States; Institute for Systems Genomics, University of Connecticut, StorrsCT 06269, United States	Hsiao, C.-H.C., Department of Pharmaceutical Sciences, University of Connecticut, StorrsCT 06269, United States; Wiemer, A.J., Department of Pharmaceutical Sciences, University of Connecticut, StorrsCT 06269, United States, Institute for Systems Genomics, University of Connecticut, StorrsCT 06269, United States	Phosphoantigens stimulate Vγ9Vδ2 T cells after binding to BTN3A1 in target cells and cell–cell contact. We evaluated phosphoantigens including diphosphates, bisphosphonates, and prodrugs for ability to induce leukemia cells to stimulate Vγ9Vδ2 T cell interferon-γ secretion. Most compounds displayed time-dependent activity at exposure times between 15 and 240 min. Potency (EC50 values) ranged betw…	BTN3A1; Butyrophilin 3A1; CD277; Gamma delta T cell; Haber's rule	antigen; bisphosphonic acid derivative; gamma interferon; phosphoantigen; prodrug; pyrophosphate; pyrophosphoric acid derivative; unclassified drug; 4-hydroxy-3-methyl-2-butenyl diphosphate; lymphocyte antigen receptor; organophosphate; Article; concentration response; controlled study; drug potency; EC50; human; human cell; interferon production; leukemia cell; priority journal; T lymphocyte act…		gamma interferon, 82115-62-6; pyrophosphate, 14000-31-8, 7722-88-5, 7758-16-9; 4-hydroxy-3-methyl-2-butenyl diphosphate; Organophosphates; Receptors, Antigen, T-Cell			Foundation for the National Institutes of Health: R01CA186935 Herman Frasch Foundation for Chemical Research Bank of America: HF17	Compounds were provided by Prof. Rocky Barney, Dr. Rebekah Shippy, Ben Foust, Nick Lentini, and Prof. David Wiemer at the University of Iowa. Assistance with cell culture from Jin Li and Sherry Agabiti is appreciated. Research reported in this publication was supported by the National Cancer Institute of the United States National Institutes of Health under Award Number R01CA186935 (A.J.W., P.I.)…			McCarthy, N.E., Eberl, M., Human gammadelta T-cell control of mucosal immunity and inflammation (2018) Front. Immunol., 9, p. 985; Dimova, T., Brouwer, M., Gosselin, F., Tassignon, J., Leo, O., Donner, C., Effector Vgamma9Vdelta2 T cells dominate the human fetal gammadelta T-cell repertoire (2015) Proc. Natl. Acad. Sci. U.S.A., 112 (6), pp. E556-E565; Parker, C.M., Groh, V., Band, H., Porcelli, S…	Wiemer, A.J.; University of Connecticut, 69 N Eagleville Road, Storrs, United States; email: andrew.wiemer@uconn.edu			Elsevier Inc.	62952		BCPCA	30391478	English	Biochem. Pharmacol.	Article	Final		Scopus	2-s2.0-85056213497
Vermijlen D., Gatti D., Kouzeli A., Rus T., Eberl M.	6602903958;55030751500;57189747344;57200543145;7004514483;	γδ T cell responses: How many ligands will it take till we know?	2018	Seminars in Cell and Developmental Biology	84			75	86		11	10.1016/j.semcdb.2017.10.009	https://www.scopus.com/inward/record.uri?eid=2-s2.0-85041574979&doi=10.1016%2fj.semcdb.2017.10.009&partnerID=40&md5=dbe7d0ef8ccf6a526fbea6fc2f180e79	Department of Pharmacotherapy and Pharmaceutics and Institute for Medical Immunology, Université Libre de Bruxelles (ULB), Belgium; Division of Infection and Immunity, School of Medicine, Cardiff University, Cardiff, United Kingdom; Systems Immunity Research Institute, Cardiff University, Cardiff, United Kingdom; Henry Wellcome Building, School of Medicine, Cardiff University, Heath Park, Cardiff…	Vermijlen, D., Department of Pharmacotherapy and Pharmaceutics and Institute for Medical Immunology, Université Libre de Bruxelles (ULB), Belgium; Gatti, D., Department of Pharmacotherapy and Pharmaceutics and Institute for Medical Immunology, Université Libre de Bruxelles (ULB), Belgium; Kouzeli, A., Division of Infection and Immunity, School of Medicine, Cardiff University, Cardiff, United King…	γδ T cells constitute a sizeable and non-redundant fraction of the total T cell pool in all jawed vertebrates, but in contrast to conventional αβ T cells they are not restricted by classical MHC molecules. Progress in our understanding of the role of γδ T cells in the immune system has been hampered, and is being hampered, by the considerable lack of knowledge regarding the antigens γδ T cells re…	Adaptive immunity; Cancer; Immunotherapy; Infection; Innate immunity; Ligand recognition; Stress immune surveillance; T cell receptor; Unconventional T cells	butyrophilin; T lymphocyte receptor; ligand; lymphocyte antigen receptor; gamma delta T lymphocyte; human; major histocompatibility complex; molecular recognition; nonhuman; Review; vaccination; adaptive immunity; animal; immunology; immunotherapy; T lymphocyte; Adaptive Immunity; Animals; Humans; Immunotherapy; Ligands; Receptors, Antigen, T-Cell; Receptors, Antigen, T-Cell, gamma-delta; T-Lymph…		Ligands; Receptors, Antigen, T-Cell; Receptors, Antigen, T-Cell, gamma-delta			Horizon 2020 Framework Programme, H2020 Fonds De La Recherche Scientifique - FNRS, FNRS Tenovus	Our research has received support from the 7th Framework and Horizon 2020 Programmes of the European Commission, Medical Research Council (UK) , Wellcome Trust ISSF Translational Seedcorn Fund , Kidney Research UK, Tenovus (UK) , Fonds National de la Recherche Scientifique (FRS-FNRS, Belgium) and the Fonds Gaston Ithier (Belgium) . We thank the members of our research teams and our collaborators …								10849521		SCDBF	29402644	English	Elsevier Ltd	Review	Final	Open Access	Scopus
Khairallah C., Chu T.H., Sheridan B.S.	6506839149;57204819730;35243497600;	Tissue Adaptations of Memory and Tissue-Resident Gamma Delta T Cells	2018	Frontiers in Immunology	9	NOV	2636				9	10.3389/fimmu.2018.02636	https://www.scopus.com/inward/record.uri?eid=2-s2.0-85057334926&doi=10.3389%2ffimmu.2018.02636&partnerID=40&md5=1c3a80904e08155d20620e57988106f3	Department of Molecular Genetics and Microbiology, Center for Infectious Diseases, Stony Brook University, Stony Brook, NY, United States	Khairallah, C., Department of Molecular Genetics and Microbiology, Center for Infectious Diseases, Stony Brook University, Stony Brook, NY, United States; Chu, T.H., Department of Molecular Genetics and Microbiology, Center for Infectious Diseases, Stony Brook University, Stony Brook, NY, United States; Sheridan, B.S., Department of Molecular Genetics and Microbiology, Center for Infectious Disea…	Epithelial and mucosal barriers are critical interfaces physically separating the body from the outside environment and are the tissues most exposed to microorganisms and potential inflammatory agents. The integrity of these tissues requires fine tuning of the local immune system to enable the efficient elimination of invasive pathogens while simultaneously preserving a beneficial relationship wi…	Adaptive γδ T cells; Barrier infections; Innate γδ T cells; Memory γδ T cells; Resident γδ T cells	aromatic hydrocarbon receptor; BCG vaccine; butyrophilin; CD27 antigen; CD69 antigen; chemokine receptor CCR10; chemokine receptor CCR9; cutaneous T cell attracting chemokine; gamma interferon; Hermes antigen; imiquimod; interleukin 13; interleukin 15; interleukin 17; keratinocyte growth factor; L selectin; lymphocyte antigen receptor; phycoerythrin; STAT5 protein; T lymphocyte receptor; lymphocy…		gamma interferon, 82115-62-6; imiquimod, 99011-02-6; interleukin 13, 148157-34-0; keratinocyte growth factor, 126469-10-1; L selectin, 126880-86-2; phycoerythrin, 11016-17-4; Receptors, Antigen, T-Cell, gamma-delta			Stony Brook University National Institutes of Health: R01 AI076457, R21 AG058981, R21 AI137929 CA171143	BS is supported by NIH grant (R01 AI076457, R21 AG058981, R21 AI137929), US DOD grant (CA171143), and funds provided by Stony Brook University.			Lee, Y.K., Mazmanian, S.K., Has the microbiota played a critical role in the evolution of the adaptive immune system? (2010) Science, 330, pp. 1768-1773; Ivanov, I.I., Atarashi, K., Manel, N., Brodie, E.L., Shima, T., Karaoz, U., Induction of intestinal Th17 cells by segmented filamentous bacteria (2009) Cell, 139, pp. 485-498; Naik, S., Bouladoux, N., Linehan, J.L., Han, S.J., Harrison, O.J., Wi…					16643224			30538697	English	Frontiers Media S.A.	Review	Final	Open Access	Scopus
Spinosa M., Lu G., Su G., Bontha S.V., Gehrau R., Salmon M.D., Smith J.R., Weiss M.L., Mas V.R., Upchurch G.R., Jr., Sharma A.K.	55252673000;8754241800;54950316000;57189456530;6504156544;15849274500;57138764100;7404318303;6701769035;7004592416;56499522100;	Human mesenchymal stromal cell-derived extracellular vesicles attenuate aortic aneurysm formation and macrophage activation via microRNA-147	2018	FASEB Journal	32	11		6038	6050		6	10.1096/fj.201701138RR	https://www.scopus.com/inward/record.uri?eid=2-s2.0-85055508975&doi=10.1096%2ffj.201701138RR&partnerID=40&md5=e73a83b86a59ef53689ce93a9a56ed00	Department of Surgery, University of Virginia, P.O. Box 801359, MR-4 Building, 409 Lane Rd., Charlottesville, VA 22908, United States; Department of Anatomy and Physiology, Kansas State University, Manhattan, KS, United States	Spinosa, M., Department of Surgery, University of Virginia, P.O. Box 801359, MR-4 Building, 409 Lane Rd., Charlottesville, VA 22908, United States; Lu, G., Department of Surgery, University of Virginia, P.O. Box 801359, MR-4 Building, 409 Lane Rd., Charlottesville, VA 22908, United States; Su, G., Department of Surgery, University of Virginia, P.O. Box 801359, MR-4 Building, 409 Lane Rd., Charlot…	The formation of an abdominal aortic aneurysm (AAA) is characterized by inflammation, macrophage infiltration, and vascular remodeling. In this study, we tested the hypothesis that mesenchymal stromal cell (MSC)-derived extracellular vesicles (EVs) immunomodulate aortic inflammation, to mitigate AAA formation via modulation of micro RNA-147. Anelastase-treatment model of AAA was used in male C57B…	Exosomes; High mobility group box 1; IL-17; Inflammation; Stem cells	alpha smooth muscle actin; blood clotting factor 7; Bruton tyrosine kinase; butyrophilin; butyrophilin subfamily 2 member a2; chemoattractant; elastase; gamma interferon; gtpase immuneassociated nucleotide-binding protein 2; high mobility group B1 protein; homeoboxa9 protein; interleukin 17; interleukin 23; interleukin 6; keratinocyte chemoattractant; macrophage inflammatory protein 1alpha; micro…		blood clotting factor 7, 9001-25-6; Bruton tyrosine kinase, 149147-12-6; elastase, 9004-06-2; gamma interferon, 82115-62-6; macrophage inflammatory protein 1alpha, 155075-84-6; protein, 67254-75-5; somatomedin B, 63774-77-6, 67763-97-7			National Institutes of Health American Heart Association: 17GRNT33370027 National Heart, Lung, and Blood Institute: R01 HL081629	Christi Birthing Center (Wichita, KS, USA) for supplying discarded umbilical cord tissue. This study was supported by American Heart Association Grant-in-Aid 17GRNT33370027 (to A.K.S.), and U.S. National Institutes of Health, National Heart, Lung and Blood Institute Grant R01 HL081629 (to G.R.U.). The authors declare no conflicts of interest.			Ailawadi, G., Eliason, J.L., Upchurch, G.R., Jr., Current concepts in the pathogenesis of abdominal aortic aneurysm (2003) J. Vasc. Surg., 38, pp. 584-588; Bengtsson, H., Sonesson, B., Bergqvist, D., Incidence and prevalence of abdominal aortic aneurysms, estimated by necropsy studies and population screening by ultrasound (1996) Ann. N. Y. Acad. Sci., 800, pp. 1-24; Dimick, J.B., Stanley, J.C., …	Sharma, A.K.; Department of Surgery, University of Virginia, P.O. Box 801359, MR-4 Building, 409 Lane Rd., United States; email: sharma@virginia.edu			FASEB	8926638		FAJOE		English	FASEB J.	Article	Final		Scopus	2-s2.0-85055508975
Lentini N.A., Foust B.J., Hsiao C.-H.C., Wiemer A.J., Wiemer D.F.	57195678330;57190188034;35083623600;6602955055;7007164187;	Phosphonamidate Prodrugs of a Butyrophilin Ligand Display Plasma Stability and Potent V9 VÎ2 T Cell Stimulation	2018	Journal of Medicinal Chemistry	61	19		8658	8669		10	10.1021/acs.jmedchem.8b00655	https://www.scopus.com/inward/record.uri?eid=2-s2.0-85054415113&doi=10.1021%2facs.jmedchem.8b00655&partnerID=40&md5=6db0d42fdbacc726acd11d54f14c3d08	Department of Chemistry, University of Iowa, Iowa City, IA 52242-1294, United States; Department of Pharmaceutical Sciences, University of Connecticut, Storrs, CT 06269-3092, United States; Institute for Systems Genomics, University of Connecticut, Storrs, CT 06269-3092, United States; Department of Pharmacology, University of Iowa, Iowa City, IA 52242-1109, United States	Lentini, N.A., Department of Chemistry, University of Iowa, Iowa City, IA 52242-1294, United States; Foust, B.J., Department of Chemistry, University of Iowa, Iowa City, IA 52242-1294, United States; Hsiao, C.-H.C., Department of Pharmaceutical Sciences, University of Connecticut, Storrs, CT 06269-3092, United States; Wiemer, A.J., Department of Pharmaceutical Sciences, University of Connecticut,…	Small organophosphorus compounds stimulate V9 VÎ2 T cells if they serve as ligands of butyrophilin 3A1. Because the most potent natural ligand is (E)-4-hydroxy-3-methyl-but-2-enyl diphosphate (HMBPP), which is the last intermediate in bacterial biosynthesis of isoprenoids that is not found in mammalian metabolism, activation of these T cells represents an important component of the immune respons…		butyrophilin; ethyl 2 [[(5 hydroxy 4 methyl pent 3 enyl) (1 naphthyloxy)phosphoryl]amino]acetate; ethyl 2 [[(5 hydroxy 4 methyl pent 3 enyl) (2 naphthyloxy)phosphoryl]amino]acetate; ethyl 2 [[(5 hydroxy 4 methyl pent 3 enyl)phenoxy phosphoryl]amino]acetate; gamma interferon; isopropyl 2 [[(5 hydroxy 4 methyl pent 3 enyl) (1 naphthyloxy)phosphoryl]amino]acetate; isopropyl 2 [[(5 hydroxy 4 methyl p…		gamma interferon, 82115-62-6; Butyrophilins; Interferon-gamma; Ligands; Organophosphorus Compounds; Prodrugs; Receptors, Antigen, T-Cell, gamma-delta							Rhodes, D.A., Reith, W., Trowsdale, J., Regulation of Immunity by Butyrophilins (2016) Annu. Rev. Immunol., 34, pp. 151-172; Kabelitz, D., Lettau, M., Janssen, O., Immunosurveillance by Human Gammadelta T Lymphocytes: The Emerging Role of Butyrophilins (2017) F1000Research, 6, p. 782; Gu, S., Borowska, M., Boughter, C.T., Adams, E.J., Butyrophilin3a Proteins and Vgamma9vdelta2 T Cell Activation S…	Wiemer, D.F.; Department of Pharmacology, University of IowaUnited States; email: david-wiemer@uiowa.edu			American Chemical Society	222623		JMCMA	30199251	English	J. Med. Chem.	Article	Final		Scopus	2-s2.0-85054415113
Riquelme P., Hutchinson J.A.	22942210200;57196120991;	Novel molecules mediate specialized functions of human regulatory macrophages	2018	Current Opinion in Organ Transplantation	23	5		533	537		1	10.1097/MOT.0000000000000560	https://www.scopus.com/inward/record.uri?eid=2-s2.0-85069605879&doi=10.1097%2fMOT.0000000000000560&partnerID=40&md5=2c86d48d5ccb5a44d3e70d6fd27ae668	Department of Surgery, University Hospital Regensburg, Franz-Josef-Strauss-Allee 11, Regensburg, 93053, Germany	Riquelme, P., Department of Surgery, University Hospital Regensburg, Franz-Josef-Strauss-Allee 11, Regensburg, 93053, Germany; Hutchinson, J.A., Department of Surgery, University Hospital Regensburg, Franz-Josef-Strauss-Allee 11, Regensburg, 93053, Germany	Purpose of reviewNow that adoptive transfer of regulatory macrophages (Mregs) is clinically practicable, we ask whether this approach could be used to achieve self-sustaining peripheral regulation and what mechanisms may be involved.Recent findingsDehydrogenase/reductase 9 (DHRS9)-expressing Mregs are a specialized subset of monocyte-derived macrophages that are currently being investigated as a …	BTNL8; cell-based therapy; DHRS9; induced Treg; miTreg; PAEP; regulatory macrophage; solid organ transplantation; TIGIT	cell proliferation; human; immunology; macrophage; regulatory T lymphocyte; Cell Proliferation; Humans; Macrophages; T-Lymphocytes, Regulatory					RI 2587/1-1	P.R. is supported by the Deutsche Forschungsgemein-schaft through award RI 2587/1-1.			Hutchinson, J.A., Geissler, E.K., Now or never? (2015) The Case for Cell-based Immunosuppression in Kidney Transplantation. Kidney Int, 87, pp. 1116-1124; Trzonkowski, P., Bacchetta, R., Battaglia, M., Hurdles in therapy with regulatory T cells (2015) Sci Transl Med, 7, p. 304s18; Romano, M., Tung, S.L., Smyth, L.A., Lombardi, G., Treg therapy in transplantation: A general overview (2017) Transpl…	Riquelme, P.; Department of Surgery, University Hospital Regensburg, Franz-Josef-Strauss-Allee 11, Germany; email: paloma.riquelme@ukr.de			Lippincott Williams and Wilkins	10872418		COOTA	30059361	English	Curr. Opin. Organ Transplant.	Review	Final		Scopus	2-s2.0-85069605879
Nishida N., Sugiyama M., Sawai H., Nishina S., Sakai A., Ohashi J., Khor S.-S., Kakisaka K., Tsuchiura T., Hino K., Sumazaki R., Takikawa Y., Murata K., Kanda T., Yokosuka O., Tokunaga K., Mizokami M.	16069241400;8108431700;7102263841;13806490900;56478174700;35395786800;55905087300;14009102400;35957161500;7101944203;7004099014;7005350015;7403723067;55744713900;7103382578;55066408600;56490052300;	Key HLA-DRB1-DQB1 haplotypes and role of the BTNL2 gene for response to a hepatitis B vaccine	2018	Hepatology	68	3		848	858		5	10.1002/hep.29876	https://www.scopus.com/inward/record.uri?eid=2-s2.0-85050133812&doi=10.1002%2fhep.29876&partnerID=40&md5=b0fac2a5933caffdc2905cb31986713c	Genome Medical Science Project, National Center for Global Health and Medicine, Ichikawa, Japan; Department of Human Genetics, Graduate School of Medicine, The University of Tokyo, Bunkyo-ku, Japan; Department of Hepatology and Pancreatology, Kawasaki Medical School, Okayama, Japan; Department of Child Health, Faculty of Medicine, University of Tsukuba, Tsukuba, Japan; Department of Biological Sc…	Nishida, N., Genome Medical Science Project, National Center for Global Health and Medicine, Ichikawa, Japan, Department of Human Genetics, Graduate School of Medicine, The University of Tokyo, Bunkyo-ku, Japan; Sugiyama, M., Genome Medical Science Project, National Center for Global Health and Medicine, Ichikawa, Japan; Sawai, H., Department of Human Genetics, Graduate School of Medicine, The Un…	Approximately 5-10% of individuals who are vaccinated with a hepatitis B (HB) vaccine designed based on the hepatitis B virus (HBV) genotype C fail to acquire protective levels of antibodies. Here, host genetic factors behind low immune response to this HB vaccine were investigated by a genome-wide association study (GWAS) and Human Leukocyte Antigen (HLA) association tests. The GWAS and HLA asso…		genomic DNA; hepatitis B core antibody; hepatitis B surface antibody; hepatitis B vaccine; HLA DPB1 antigen; HLA DQA1 antigen; HLA DQB1 antigen; HLA DRB1 antigen; BTNL2 protein, human; butyrophilin; hepatitis B vaccine; HLA DRB1 antigen; adult; allele; Article; beta chain; BTNL2 gene; comparative study; enzyme immunoassay; female; gene; gene frequency; gene linkage disequilibrium; genetic associa…		BTNL2 protein, human; Butyrophilins; Hepatitis B Vaccines; HLA-DRB1 Chains			Japan Agency for Medical Research and Development: JP16kk0205007, H26-kanenjitsu-kanen-ippan-004and 16fk021010h0001 M.S.I. Foundation: JP17fk0210302, JP16km0405205, JP17fk0310115 Japan Society for the Promotion of Science: 16K09387 National Center for Global Health and Medicine: 28-shi-001, 28-shi-1302, 26-shi-108	Received August 3, 2017; accepted March 7, 2018. Additional supporting information may be found at onlinelibrary.wiley.com/doi/10.1002/hep.29876/suppinfo. Supported by Grants-in-Aid for Scientific Research from the Japan Society for the Promotion of Science(16K09387) to N.N.; Research Program on Hepatitis from the Japan Agency for Medical Research and Development (H26-kanenjitsu-kanen-ippan-004an…			Ito, K., Yotsuyanagi, H., Sugiyama, M., Yatsuhashi, H., Karino, Y., Takikawa, Y., Geographic distribution and characteristics of genotype A hepatitis B virus infection in acute and chronic hepatitis B patients in Japan (2016) J Gastroenterol Hepatol, 31, pp. 180-189; Kamatani, Y., Wattanapokayakit, S., Ochi, H., Kawaguchi, T., Takahashi, A., Hosono, N., A genome-wide association study identifies …	Nishida, N.; Genome Medical Science Project, National Center for Global Health and MedicineJapan; email: nishida-75@umin.ac.jp			John Wiley and Sons Inc.	2709139		HPTLD	29534301	English	Hepatology	Article	Final	Open Access	Scopus	2-s2.0-85050133812
Moon C.M., Kim S.W., Ahn J.B., Ma H.W., Che X., Kim T.I., Kim W.H., Cheon J.H.	8131765500;55718669200;57206595181;57203288865;57189871744;7407123465;34769987100;35200350500;	Deep Resequencing of Ulcerative Colitis-Associated Genes Identifies Novel Variants in Candidate Genes in the Korean Population	2018	Inflammatory Bowel Diseases	24	9		1706	1717		1	10.1093/ibd/izy122	https://www.scopus.com/inward/record.uri?eid=2-s2.0-85054918685&doi=10.1093%2fibd%2fizy122&partnerID=40&md5=4ca173805241d35f0a1f16cb2d56ed71	Department of Internal Medicine, Institute of Gastroenterology, Yonsei University, College of Medicine, 50-1 Yonsei-ro, Seodaemun-gu, Seoul, 03722, South Korea; Severance Biomedical Science Institute, Yonsei University, College of Medicine, Seoul, South Korea; Brain Korea 21 PLUS Project for Medical Science, Yonsei University, College of Medicine, Seoul, South Korea; Department of Medicine, Yonse…	Moon, C.M., Department of Internal Medicine, Institute of Gastroenterology, Yonsei University, College of Medicine, 50-1 Yonsei-ro, Seodaemun-gu, Seoul, 03722, South Korea; Kim, S.W., Department of Internal Medicine, Institute of Gastroenterology, Yonsei University, College of Medicine, 50-1 Yonsei-ro, Seodaemun-gu, Seoul, 03722, South Korea, Severance Biomedical Science Institute, Yonsei Univers…	Background Genome-wide association studies and meta-analyses have revealed the genetic background of ulcerative colitis (UC) by identifying common variants. However, these variants do not fully explain the disease variance in UC. To identify novel variants, we performed deep resequencing of UC-associated genes in Korean UC patients and subsequently investigated the functional roles of identified …	BTNL2; C5orf55; deep resequencing; susceptibility gene; ulcerative colitis	HLA DR antigen; BTNL2 protein, human; butyrophilin; INSYN2B protein, human; signal peptide; adult; Article; BTNL2 gene; C5orf55 gene; clinical article; controlled study; female; gene; gene expression; gene function; gene locus; gene replication; gene sequence; gene targeting; genetic association; genetic identification; genetic susceptibility; genetic variability; HCG23 gene; HLA DRA gene; human;…		BTNL2 protein, human; Butyrophilins; INSYN2B protein, human; Intracellular Signaling Peptides and Proteins			Ministry of Science, ICT and Future Planning: NRF-2014R1A1A1008096, NRF-2017R1A1A1A05001011, NRF-2011-0025131 Yonsei University National Research Foundation of Korea	Received for publications July 17, 2017; Editorial Decision February 27, 2018. *Department of Internal Medicine, Institute of Gastroenterology, Yonsei University College of Medicine, Seoul, Republic of Korea; †Severance Biomedical Science Institute, Yonsei University College of Medicine, Seoul, Republic of Korea; ‡Brain Korea 21 PLUS Project for Medical Science, Yonsei University College of Medic…			Podolsky, D.K., Inflammatory bowel disease (2002) N Engl J Med., 347, pp. 417-429; Xavier, R.J., Podolsky, D.K., Unravelling the pathogenesis of inflammatory bowel disease (2007) Nature., 448, pp. 427-434; Jostins, L., Ripke, S., Weersma, R.K., Host-microbe interactions have shaped the genetic architecture of inflammatory bowel disease (2012) Nature., 491, pp. 119-124. , International IBD Genetic…	Cheon, J.H.; Department of Internal Medicine, Institute of Gastroenterology, Yonsei University, College of Medicine, 50-1 Yonsei-ro, South Korea; email: geniushee@yuhs.ac			Oxford University Press	10780998		IBDNB	29733354	English	Inflammatory Bowel Dis.	Article	Final		Scopus	2-s2.0-85054918685
Woo H.I., Lim S.-W., Myung W., Kim D.K., Lee S.-Y.	7202001106;7404080908;37099034100;34975444600;7601413957;	Differentially expressed genes related to major depressive disorder and antidepressant response: genome-wide gene expression analysis	2018	Experimental and Molecular Medicine	50	8	92				5	10.1038/s12276-018-0123-0	https://www.scopus.com/inward/record.uri?eid=2-s2.0-85051069075&doi=10.1038%2fs12276-018-0123-0&partnerID=40&md5=998cbc2226f260e896aa55909fafe82a	Department of Laboratory Medicine, Samsung Changwon Hospital, Sungkyunkwan University School of Medicine, Changwon, South Korea; SAIHST, Sungkyunkwan University School of Medicine, Samsung Medical Center, Seoul, South Korea; Department of Neuropsychiatry, Seoul National University Bundang Hospital, Seongnam, South Korea; Department of Psychiatry, Samsung Medical Center, Sungkyunkwan University Sc…	Woo, H.I., Department of Laboratory Medicine, Samsung Changwon Hospital, Sungkyunkwan University School of Medicine, Changwon, South Korea; Lim, S.-W., SAIHST, Sungkyunkwan University School of Medicine, Samsung Medical Center, Seoul, South Korea; Myung, W., Department of Neuropsychiatry, Seoul National University Bundang Hospital, Seongnam, South Korea; Kim, D.K., Department of Psychiatry, Samsu…	Treatment response to antidepressants is limited and varies among patients with major depressive disorder (MDD). To discover genes and mechanisms related to the pathophysiology of MDD and antidepressant treatment response, we performed gene expression analyses using peripheral blood specimens from 38 MDD patients and 14 healthy individuals at baseline and at 6 weeks after the initiation of either…		butyrophilin; butyrophilin like 8 protein; epidermal growth factor; Fc receptor; Fc receptor like 6; interleukin 8; lymphocyte function associated antigen 3; mirtazapine; OX40 ligand; serotonin uptake inhibitor; T lymphocyte receptor; T lymphocyte receptor gamma alternate reading frame protein; unclassified drug; zinc finger protein; zinc finger protein 583; zinc finger protein 587; antidepressan…		epidermal growth factor, 59459-45-9, 62229-50-9; interleukin 8, 114308-91-7; mirtazapine, 61337-67-5; Antidepressive Agents; Mirtazapine; Serotonin Uptake Inhibitors			Ministry of Education: DK Kim, NRF-2017R1A2A1A17069653 A110339, HI14C2071 National Research Foundation of Korea	Bernard J. Carroll, MB, BS, Ph.D., advised on several issues of analysis and interpretation, and edited the manuscript. This study was supported by grants from the Korea Health Technology R&D Project, Ministry of Health & Welfare, Republic of Korea (A110339, HI14C2071), and the Basic Science Research Program through the National Research Foundation (NRF) of Korea funded by the Ministry of Educati…			Kessler, R.C., Lifetime prevalence and age-of-onset distributions of DSM-IV disorders in the National Comorbidity Survey Replication (2005) Arch. Gen. Psychiatry, 62, pp. 593-602. , PID: 15939837; Kessler, R.C., Development of lifetime comorbidity in the World Health Organization world mental health surveys (2011) Arch. Gen. Psychiatry, 68, pp. 90-100. , PID: 21199968; Kendler, K.S., Karkowski, L…	Kim, D.K.; Department of Psychiatry, Samsung Medical Center, Sungkyunkwan University School of MedicineSouth Korea; email: paulkim@skku.edu			Nature Publishing Group	12263613		EMMEF	30076325	English	Exp. Mol. Med.	Article	Final	Open Access	Scopus	2-s2.0-85051069075
Blazquez J.-L., Benyamine A., Pasero C., Olive D.	57194544339;23097132000;35316283400;7201642834;	New insights into the regulation of γδ T cells by BTN3A and other BTN/BTNL in tumor immunity	2018	Frontiers in Immunology	9	JUL	1601				4	10.3389/fimmu.2018.01601	https://www.scopus.com/inward/record.uri?eid=2-s2.0-85049826774&doi=10.3389%2ffimmu.2018.01601&partnerID=40&md5=0e503e1e025492a9e72b8486883bd07b	INSERM, U1068, Centre de Recherche en Cancérologie de Marseille (CRCM), Immunity and Cancer, Institut Paoli-Calmettes; Aix-Marseille Université UM105, CNRS UMR 7258, Marseille, France; Aix-Marseille Université (AMU), Médecine Interne Hôpital Nord, Assistance Publique Hôpitaux de Marseille (AP-HM), Marseille, France; Imcheck Therapeutics, Marseille, France; Immunomonitoring platform, Institut Paol…	Blazquez, J.-L., INSERM, U1068, Centre de Recherche en Cancérologie de Marseille (CRCM), Immunity and Cancer, Institut Paoli-Calmettes; Aix-Marseille Université UM105, CNRS UMR 7258, Marseille, France; Benyamine, A., Aix-Marseille Université (AMU), Médecine Interne Hôpital Nord, Assistance Publique Hôpitaux de Marseille (AP-HM), Marseille, France; Pasero, C., Imcheck Therapeutics, Marseille, Fran…	Recent findings in the immunology field have pointed out the emergent role of butyrophilins/butyrophilin-like molecules (BTN/BTNL in human, Btn/Btnl in mouse) in the modulation of γδ T cells. As long as the field develops exponentially, new relationships between certain γδ T cell subsets, on one hand, and their BTN/BTNL counterparts mainly present on epithelial and tumor cells, on the other, are …	BTN3A; Butyrophilins; Immunotherapy; Tumor immunity; γδ T cells	geranyltransferase; acute myeloid leukemia; controlled study; down regulation; immunohistochemistry; mouse; nonhuman; protein expression; Review; solid malignant neoplasm; tumor immunity; tumor microenvironment		geranyltransferase, 37277-79-5, 50812-36-7							Groh, V., Porcelli, S., Fabbi, M., Lanier, L.L., Picker, L.J., Anderson, T., Human lymphocytes bearing T cell receptor gamma/delta are phenotypically diverse and evenly distributed throughout the lymphoid system (1989) J Exp Med, 169, pp. 1277-1294; Parker, C.M., Groh, V., Band, H., Porcelli, S.A., Morita, C., Fabbi, M., Evidence for extrathymic changes in the T cell receptor gamma/delta repertoi…	Pasero, C.; Imcheck TherapeuticsFrance; email: christine.pasero@imcheck.fr			Frontiers Media S.A.	16643224				English	Front. Immunol.	Review	Final	Open Access	Scopus	2-s2.0-85049826774
Willcox C.R., Davey M.S., Willcox B.E.	17342806800;36097758700;6603702424;	Development and selection of the human Vγ9Vδ2+ T-Cell Repertoire	2018	Frontiers in Immunology	9	JUL	1501				10	10.3389/fimmu.2018.01501	https://www.scopus.com/inward/record.uri?eid=2-s2.0-85049396769&doi=10.3389%2ffimmu.2018.01501&partnerID=40&md5=31a62ccfa0eaf8f103094f27f3157abb	Cancer Immunology and Immunotherapy Centre, Institute for Immunology and Immunotherapy, University of Birmingham, Birmingham, United Kingdom	Willcox, C.R., Cancer Immunology and Immunotherapy Centre, Institute for Immunology and Immunotherapy, University of Birmingham, Birmingham, United Kingdom; Davey, M.S., Cancer Immunology and Immunotherapy Centre, Institute for Immunology and Immunotherapy, University of Birmingham, Birmingham, United Kingdom; Willcox, B.E., Cancer Immunology and Immunotherapy Centre, Institute for Immunology and…	Vγ9Vδ2+ lymphocytes are among the first T-cells to develop in the human fetus and are the predominant peripheral blood γδ T-cell population in most adults. Capable of broad polyclonal responses to pyrophosphate antigens (pAg), they are implicated in immunity to a diverse range of infections. Previously Vγ9Vδ2+ development was thought to involve postnatal selection and amplification of public Vγ9 …	Gamma/delta T-cell; HMBPP; Phosphoantigen; T-cell receptor repertoire; Vγ9Vδ2+ T-cell	butyrophilin; T lymphocyte receptor; amino acid sequence; antigen recognition; gamma delta T lymphocyte; gene rearrangement; gene sequence; gestational age; human; nucleotide sequence; phenotype; pregnancy; protein expression; Short Survey; stress									Morita, C.T., Jin, C., Sarikonda, G., Wang, H., Nonpeptide antigens, presentation mechanisms, and immunological memory of human Vgamma2Vdelta2 T cells: discriminating friend from foe through the recognition of prenyl pyrophosphate antigens (2007) Immunol Rev, 215, pp. 59-76; Bukowski, J.F., Morita, C.T., Tanaka, Y., Bloom, B.R., Brenner, M.B., Band, H., V gamma 2V delta 2 TCR-dependent recognitio…	Willcox, C.R.; Cancer Immunology and Immunotherapy Centre, Institute for Immunology and Immunotherapy, University of BirminghamUnited Kingdom; email: c.r.willcox@bham.ac.uk			Frontiers Media S.A.	16643224				English	Front. Immunol.	Short Survey	Final	Open Access	Scopus	2-s2.0-85049396769
Debiec H., Dossier C., Letouze E., Gillies C.E., Vivarelli M., Putler R.K., Ars E., Jacqz-Aigrain E., Elie V., Colucci M., Debette S., Amouyel P., Elalaoui S.C., Sefiani A., Dubois V., Simon T., Kretzler M., Ballarin J., Emma F., Sampson M.G., Deschênes G., Ronco P.	7004294691;55875830100;14830364500;56037547700;7006724852;57200188305;6602491712;55088695600;35268575600;24758057100;16416707500;7101751541;26031380300;6603566307;7006318417;7202910039;7004567731;6603858769;6701866332;8053026200;55162151900;7102261816;	Transethnic, Genome-Wide Analysis Reveals Immune-Related Risk Alleles and Phenotypic Correlates in Pediatric Steroid-Sensitive Nephrotic Syndrome	2018	Journal of the American Society of Nephrology	29	7		1992	1999		11	10.1681/ASN.2017111185	https://www.scopus.com/inward/record.uri?eid=2-s2.0-85049401907&doi=10.1681%2fASN.2017111185&partnerID=40&md5=e7aa60f827930c7b5098fcfeee078a58	Sorbonne Université, UPMC Paris 06, Institut National de la Santé et de la Recherche Médicale, Unité Mixte de Recherche S 1155, Hôpital Tenon, 4 rue de la Chine, Paris, 75020, France; Department of Paediatric Nephrology, CIC1426, Hôpital Robert Debré, Paris, France; Pediatric Pharmacology and Pharmacogenetics, CIC1426, Hôpital Robert Debré, Paris, France; Institut National de la Santé et de la Re…	Debiec, H., Sorbonne Université, UPMC Paris 06, Institut National de la Santé et de la Recherche Médicale, Unité Mixte de Recherche S 1155, Hôpital Tenon, 4 rue de la Chine, Paris, 75020, France; Dossier, C., Department of Paediatric Nephrology, CIC1426, Hôpital Robert Debré, Paris, France; Letouze, E., Institut National de la Santé et de la Recherche Médicale, Unité Mixte de Recherche 1162, Géno…	Background Steroid-sensitive nephrotic syndrome (SSNS) is a childhood disease with unclear pathophys-iology and genetic architecture. We investigated the genomic basis of SSNS in children recruited in Europe and the biopsy-based North American NEPTUNE cohort. Methods We performed three ancestry-matched, genome-wide association studies (GWAS) in 273 children with NS (Children Cohort Nephrosis and …		betacellulin; butyrophilin; butyrophilin like 2; HLA antigen; HLA DQA1 antigen; HLA DQA2 antigen; HLA DQB1 antigen; HLA DRB1 antigen; HLA DRB5 antigen; Notch4 receptor; RNA helicase; Ski2 like RNA helicase; unclassified drug; BTNL2 protein, human; butyrophilin; HLA DQ antigen; HLA DR antigen; HLA DRB1 antigen; HLA DRB5 antigen; HLA-DQB1 antigen; steroid; 3' untranslated region; adipose tissue; al…		betacellulin, 163150-12-7; interferon induced helicase C domain containing protein 1; RNA helicase; BTNL2 protein, human; Butyrophilins; HLA-DQ Antigens; HLA-DQ beta-Chains; HLA-DQB1 antigen; HLA-DR Antigens; HLA-DRB1 Chains; HLA-DRB5 Chains; Steroids			National Council for Eurasian and East European Research: ERC-2012-ADG_20120314, 322947 U54-DK-083912, R01-DK108805 PHRC 2011-AOM11002, PHRC 2007-AOM07018 National Center for Advancing Translational Sciences Agence Nationale pour le Développement de la Recherche en Santé: ANR-16-CE17-004-01 University of Michigan Chung Hua University Universitat Autònoma de Barcelona Labex Institut National de la…	This study was funded by European Research Council grant ERC-2012-ADG_20120314 (grant agreement 322947) and Agence Nationale pour la Recherche “Genetransnephrose” grant ANR-16-CE17-004-01. M.G.S. is supported by the Charles Woodson Clinical Research Fund and National Institutes of Health grant R01-DK108805. The Nephrotic Syndrome Study Network Consortium (NEPTUNE; U54-DK-083912) is a part of the …	1Sorbonne Université, UPMC Paris 06, Institut National de la Santé et de la Recherche Médicale, Unité Mixte de Recherche S 1155, Paris, France; 2Department of Paediatric Nephrology and 10Pediatric Pharmacology and Pharmacogenetics, CIC1426, Hôpital Robert Debré, Paris, France; 3Institut National de la Santé et de la Recherche Médicale, Unité Mixte de Recherche 1162, Génomique Fonctionnelle des Tu…		Vivarelli, M., Massella, L., Ruggiero, B., Emma, F., Minimal change disease (2017) Clin J Am Soc Nephrol, 12, pp. 332-345; Banh, T.H., Hussain-Shamsy, N., Patel, V., Vasilevska-Ristovska, J., Borges, K., Sibbald, C., Ethnic differences in incidence and outcomes of childhood nephrotic syndrome (2016) Clin J Am Soc Nephrol, 11, pp. 1760-1768; Dossier, C., Lapidus, N., Bayer, F., Sellier-Leclerc, A.…	Sampson, M.G.; Pediatric Nephrology, University of Michigan School of MedicineUnited States; email: mgsamps@med.umich.edu			American Society of Nephrology	10466673		JASNE	29903748	English	J. Am. Soc. Nephrol.	Article	Final	Open Access	Scopus	2-s2.0-85049401907
Riganti C., Castella B., Massaia M.	6602480015;24461479000;7005447404;	ABCA1, apoA-I, and BTN3A1: A Legitimate ménage à trois in dendritic cells	2018	Frontiers in Immunology	9	JUN	1246				3	10.3389/fimmu.2018.01246	https://www.scopus.com/inward/record.uri?eid=2-s2.0-85048280293&doi=10.3389%2ffimmu.2018.01246&partnerID=40&md5=83b06ceba6fb75a7ea668b0ad7443658	Dipartimento di Oncologia, Università degli Studi di Torino, Turin, Italy; Laboratorio di Immunologia dei Tumori del Sangue (LITS), Centro Interdipartimentale di Ricerca in Biologia Molecolare (CIRBM), Università degli Studi di Torino, Turin, Italy; SC Ematologia, AO S. Croce e Carle, Cuneo, Italy	Riganti, C., Dipartimento di Oncologia, Università degli Studi di Torino, Turin, Italy; Castella, B., Laboratorio di Immunologia dei Tumori del Sangue (LITS), Centro Interdipartimentale di Ricerca in Biologia Molecolare (CIRBM), Università degli Studi di Torino, Turin, Italy; Massaia, M., Laboratorio di Immunologia dei Tumori del Sangue (LITS), Centro Interdipartimentale di Ricerca in Biologia Mo…	Human Vγ9Vδ2 T cells have the capacity to detect supra-physiological concentrations of phosphoantigens (pAgs) generated by the mevalonate (Mev) pathway of mammalian cells under specific circumstances. Isopentenyl pyrophosphate (IPP) is the prototypic pAg recognized by Vγ9Vδ2 T cells. B-cell derived tumor cells (i.e., lymphoma and myeloma cells) and dendritic cells (DCs) are privileged targets of …	Apolipoprotein A-I; ATP-binding cassette transporter A1; Butyrophilin-3A1; Isopentenyl pyrophosphate; Phosphoantigens; Vγ9Vδ2 T cells	ABC transporter A1; apolipoprotein A1; butyrophilin; butyrophilin 3a1; isopentenyl diphosphate; unclassified drug; Article; cell surface; dendritic cell; monocyte; natural killer cell; nonhuman; protein function; protein protein interaction; signal transduction; T lymphocyte; upregulation; vgamma9vdelta2 T lymphocyte		isopentenyl diphosphate, 358-71-4							Constant, P., Davodeau, F., Peyrat, M.A., Poquet, Y., Puzo, G., Bonneville, M., Stimulation of human gamma delta T cells by nonpeptidic mycobacterial ligands (1994) Science, 264, pp. 267-270; Tanaka, Y., Morita, C.T., Tanaka, Y., Nieves, E., Brenner, M.B., Bloom, B.R., Natural and synthetic non-peptide antigens recognized by human gamma delta T cells (1995) Nature, 375, pp. 155-158; Gruenbacher, …	Massaia, M.; Laboratorio di Immunologia dei Tumori del Sangue (LITS), Centro Interdipartimentale di Ricerca in Biologia Molecolare (CIRBM), Università degli Studi di TorinoItaly; email: massimo.massaia@unito.it			Frontiers Media S.A.	16643224				English	Front. Immunol.	Article	Final	Open Access	Scopus	2-s2.0-85048280293
Sutoh Y., Mohamed R.H., Kasahara M.	36459224700;55200402800;7201805150;	Origin and evolution of dendritic epidermal T cells	2018	Frontiers in Immunology	9	MAY	1059				2	10.3389/fimmu.2018.01059	https://www.scopus.com/inward/record.uri?eid=2-s2.0-85047009491&doi=10.3389%2ffimmu.2018.01059&partnerID=40&md5=282ee3f42fdc855470843210469995bd	Division of Biobank and Data Management, Iwate Tohoku Medical Megabank Organization, Iwate Medical University, Shiwa-gun, Japan; Department of Biochemistry, Faculty of Science, Ain Shams University, Cairo, Egypt; Department of Pathology, Faculty of Medicine, Hokkaido University, Sapporo, Japan	Sutoh, Y., Division of Biobank and Data Management, Iwate Tohoku Medical Megabank Organization, Iwate Medical University, Shiwa-gun, Japan; Mohamed, R.H., Department of Biochemistry, Faculty of Science, Ain Shams University, Cairo, Egypt; Kasahara, M., Department of Pathology, Faculty of Medicine, Hokkaido University, Sapporo, Japan	Dendritic epidermal T cells (DETCs) expressing invariant Vγ5Vδ1 T-cell receptors (TCRs) play a crucial role in maintaining skin homeostasis in mice. When activated, they secrete cytokines, which recruit various immune cells to sites of infection and promote wound healing. Recently, a member of the butyrophilin family, Skint1, expressed specifically in the skin and thymus was identified as a gene …	Dendritic epidermal T cell; Epidermis; Intraepithelial lymphocyte; Skin; Skint1; γδ T cell	lymphocyte antigen receptor; T lymphocyte receptor; dendrite; dendritic cell; epidermis cell; gamma delta T lymphocyte; gene; gene duplication; gene expression; homeostasis; immunocompetent cell; infection; intraepithelial lymphocyte; nonhuman; protein expression; protein function; Short Survey; Skint1 gene; T lymphocyte; wound healing									Nielsen, M.M., Witherden, D.A., Havran, W.L., γδ T cells in homeostasis and host defence of epithelial barrier tissues (2017) Nat Rev Immunol, 17, pp. 733-745; Havran, W.L., Jameson, J.M., Epidermal T cells and wound healing (2010) J Immunol, 184, pp. 5423-5428; Garman, R.D., Doherty, P.J., Raulet, D.H., Diversity, rearrangement, and expression of murine T cell γ genes (1986) Cell, 45, pp. 733-74…	Kasahara, M.; Department of Pathology, Faculty of Medicine, Hokkaido UniversityJapan; email: mkasaha@med.hokudai.ac.jp			Frontiers Media S.A.	16643224				English	Front. Immunol.	Short Survey	Final	Open Access	Scopus	2-s2.0-85047009491
Chen L., Fakiola M., Staines K., Butter C., Kaufman J.	57201864315;8601763300;6602404896;9939062500;7403022787;	Functional alleles of chicken BG genes, members of the butyrophilin gene family, in peripheral T cells	2018	Frontiers in Immunology	9	MAY	930				1	10.3389/fimmu.2018.00930	https://www.scopus.com/inward/record.uri?eid=2-s2.0-85046249396&doi=10.3389%2ffimmu.2018.00930&partnerID=40&md5=c283794a58d8cc3cedd183b80298b89f	Department of Pathology, University of Cambridge, Cambridge, United Kingdom; Pirbright Institute, Compton, United Kingdom; School of Life Sciences, University of Lincoln, Lincoln, United Kingdom; Department of Veterinary Medicine, University of Cambridge, Cambridge, United Kingdom; National Institute of Molecular Genetics (INGM), Milan, Italy	Chen, L., Department of Pathology, University of Cambridge, Cambridge, United Kingdom; Fakiola, M., Department of Pathology, University of Cambridge, Cambridge, United Kingdom, National Institute of Molecular Genetics (INGM), Milan, Italy; Staines, K., Pirbright Institute, Compton, United Kingdom, School of Life Sciences, University of Lincoln, Lincoln, United Kingdom; Butter, C., Pirbright Insti…	γδ T cells recognize a wide variety of ligands in mammals, among them members of the butyrophilin (BTN) family. Nothing is known about γδ T cell ligands in chickens, despite there being many such cells in blood and lymphoid tissues, as well as in mucosal surfaces. The major histocompatibility complex (MHC) of chickens was discovered because of polymorphic BG genes, part of the BTN family. All but…	Adaptive immunity; B-G; B7 family; Innate immunity; Membrane protein	butyrophilin; fumaric acid dimethyl ester; adaptive immunity; allele; alternative RNA splicing; animal cell; Article; controlled study; copy number variation; crossing over; DNA synthesis; gene expression; gene sequence; haplotype; innate immunity; molecular cloning; multigene family; nonhuman; polymerase chain reaction; protein expression; RNA isolation; sequence analysis; T lymphocyte		fumaric acid dimethyl ester, 624-49-7							Briles, W.E., McGibbon, W.H., Irwin, M.R., On multiple alleles effecting cellular antigens in the chicken (1950) Genetics, 35 (6), pp. 633-652; Gilmour, D.G., Segregation of genes determining red cell antigens at high levels of inbreeding in chickens (1959) Genetics, 44 (1), pp. 14-33; Schierman, L.W., Nordskog, A.W., Relationship of blood type to histocompatibility in chickens (1961) Science, 13…	Kaufman, J.; Department of Pathology, University of CambridgeUnited Kingdom; email: jfk31@cam.ac.uk			Frontiers Media S.A.	16643224				English	Front. Immunol.	Article	Final	Open Access	Scopus	2-s2.0-85046249396
Simões A.E., Di Lorenzo B., Silva-Santos B.	50263202100;56592937700;6505885924;	Molecular determinants of target cell recognition by human γδ T cells	2018	Frontiers in Immunology	9	APR	929				8	10.3389/fimmu.2018.00929	https://www.scopus.com/inward/record.uri?eid=2-s2.0-85046072351&doi=10.3389%2ffimmu.2018.00929&partnerID=40&md5=0367a397c6da58eac5463881da822333	Faculdade de Medicina, Instituto de Medicina Molecular, Universidade de Lisboa, Lisbon, Portugal; Instituto Superior Técnico, Universidade de Lisboa, Lisbon, Portugal	Simões, A.E., Faculdade de Medicina, Instituto de Medicina Molecular, Universidade de Lisboa, Lisbon, Portugal; Di Lorenzo, B., Faculdade de Medicina, Instituto de Medicina Molecular, Universidade de Lisboa, Lisbon, Portugal, Instituto Superior Técnico, Universidade de Lisboa, Lisbon, Portugal; Silva-Santos, B., Faculdade de Medicina, Instituto de Medicina Molecular, Universidade de Lisboa, Lisbo…	The unique capabilities of gamma-delta (γδ) T cells to recognize cells under stressed conditions, particularly infected or transformed cells, and killing them or regulating the immune response against them, paved the way to the development of promising therapeutic strategies for cancer and infectious diseases. From a mechanistic standpoint, numerous studies have unveiled a remarkable flexibility …	Gamma-delta T cell; NK cell receptor; NKG2D; T cell receptor; Tumor immunology	butyrophilin; chaperonin 60; chemokine; DNA mismatch repair protein MSH2; endothelial protein C receptor; gamma interferon; natural cytotoxicity triggering receptor 2; natural killer cell receptor NKG2D; nectin 2; pamidronic acid; platelet derived growth factor D; T lymphocyte receptor; zoledronic acid; 2B4 cell line; antigen expression; antigen presentation; bacterial infection; cell mediated cy…		DNA mismatch repair protein MSH2, 153700-72-2; gamma interferon, 82115-62-6; pamidronic acid, 40391-99-9, 57248-88-1; zoledronic acid, 118072-93-8, 131654-46-1, 165800-06-6, 165800-07-7							Pardoll, D.M., Fowlkes, B.J., Bluestone, J.A., Kruisbeek, A., Maloy, W.L., Coligan, J.E., Differential expression of two distinct T-cell receptors during thymocyte development (1987) Nature, 326, pp. 79-82; De Rosa, S.C., Andrus, J.P., Perfetto, S.P., Mantovani, J.J., Herzenberg, L.A., Roederer, M., Ontogeny of T cells in humans (2004) J Immunol, 172, pp. 1637-1645; Ribeiro, S.T., Ribot, J.C., Si…	Silva-Santos, B.; Faculdade de Medicina, Instituto de Medicina Molecular, Universidade de LisboaPortugal; email: bssantos@medicina.ulisboa.pt			Frontiers Media S.A.	16643224				English	Front. Immunol.	Short Survey	Final	Open Access	Scopus	2-s2.0-85046072351
Boutin L., Scotet E.	57201686446;6601955740;	Towards deciphering the hidden mechanisms that contribute to the antigenic activation process of human Vγ9Vd2 T cells	2018	Frontiers in Immunology	9	APR	828				9	10.3389/fimmu.2018.00828	https://www.scopus.com/inward/record.uri?eid=2-s2.0-85045727241&doi=10.3389%2ffimmu.2018.00828&partnerID=40&md5=dc98e339cc98af0220438e0c086a90ea	CRCINA, INSERM, CNRS, Université d'Angers, Université de Nantes, Nantes, France; SanofiR and D, Biologics Research, Centre de Recherche Vitry Alfortville, Paris, France; LabEx IGO 'Immunotherapy, Graft, Oncology', Nantes, France	Boutin, L., CRCINA, INSERM, CNRS, Université d'Angers, Université de Nantes, Nantes, France, SanofiR and D, Biologics Research, Centre de Recherche Vitry Alfortville, Paris, France; Scotet, E., CRCINA, INSERM, CNRS, Université d'Angers, Université de Nantes, Nantes, France, LabEx IGO 'Immunotherapy, Graft, Oncology', Nantes, France	Vγ9Vd2 T cells represent a major unconventional γδ T cell subset located in the peripheral blood of adults in humans and several non-human primates. Lymphocytes that constitute this transitional subset can sense subtle level changes of intracellular phosphorylated intermediates of the isoprenoid biosynthesis pathway (phosphoantigens, pAg), such as isopentenyl pyrophosphate, during cell stress eve…	Antigenic activation; B30.2; Butyrophilin; Human γδ T cell; Phosphoantigens; T cell receptor	butyrophilin; butyrophilin 3a1; gamma interferon; interferon; interleukin 10; interleukin 13; interleukin 17; interleukin 4; interleukin 5; transforming growth factor beta; tumor necrosis factor; tumor necrosis factor related apoptosis inducing ligand; unclassified drug; antigen presenting cell; carcinogenesis; cell survival; crystallography; gamma delta T lymphocyte; gamma9 delta2 T lymphocyte; …		gamma interferon, 82115-62-6; interleukin 13, 148157-34-0							Hayday, A.C., [gamma][delta] cells: a right time and a right place for a conserved third way of protection (2000) Annu Rev Immunol, 18, pp. 975-1026; Chien, Y.-H., Meyer, C., Bonneville, M., γδ T cells: first line of defense and beyond (2014) Annu Rev Immunol, 32, pp. 121-155; Groh, V., Porcelli, S., Fabbi, M., Lanier, L.L., Picker, L.J., Anderson, T., Human lymphocytes bearing T cell receptor ga…	Boutin, L.; CRCINA, INSERM, CNRS, Université d'Angers, Université de NantesFrance; email: lola.boutin@univ-nantes.fr			Frontiers Media S.A.	16643224				English	Frontiers Media S.A.	Review	Final	Open Access	Scopus	2-s2.0-85045727241
Hoeres T., Smetak M., Pretscher D., Wilhelm M.	55845211500;7801557681;35090359700;7202944830;	Improving the efficiency of Vγ9Vδ2 T-cell immunotherapy in cancer	2018	Frontiers in Immunology	9	APR	800				16	10.3389/fimmu.2018.00800	https://www.scopus.com/inward/record.uri?eid=2-s2.0-85045747325&doi=10.3389%2ffimmu.2018.00800&partnerID=40&md5=fe17a5d919156677e8941129277f2fca	Department of Hematology and Medical Oncology, Paracelsus Medical University, Nuremberg, Germany	Hoeres, T., Department of Hematology and Medical Oncology, Paracelsus Medical University, Nuremberg, Germany; Smetak, M., Department of Hematology and Medical Oncology, Paracelsus Medical University, Nuremberg, Germany; Pretscher, D., Department of Hematology and Medical Oncology, Paracelsus Medical University, Nuremberg, Germany; Wilhelm, M., Department of Hematology and Medical Oncology, Parace…	Increasing immunological knowledge and advances in techniques lay the ground for more efficient and broader application of immunotherapies. gamma delta (γδ) T-cells possess multiple favorable anti-tumor characteristics, making them promising candidates to be used in cellular and combination therapies of cancer. They recognize malignant cells, infiltrate tumors, and depict strong cytotoxic and pro…	ADCC; Cancer immunotherapy; Gamma delta T-cell; Immune checkpoints; NKG2D; Programmed cell death protein 1; Tumor metabolism; Vascular endothelial growth factor	alemtuzumab; antibody; bortezomib; butyrophilin; CD20 antibody; interleukin 2; natural killer cell receptor NKG2D; programmed death 1 receptor; rituximab; vasculotropin; antibody dependent cellular cytotoxicity; breast cancer; cancer immunotherapy; cancer susceptibility; cell metabolism; cytotoxicity; Ewing sarcoma; ex vivo study; gamma delta T lymphocyte; human; in vivo study; molecular recognit…		alemtuzumab, 216503-57-0; bortezomib, 179324-69-7, 197730-97-5; interleukin 2, 85898-30-2; rituximab, 174722-31-7; vasculotropin, 127464-60-2												16643224				English	Front. Immunol.	Review	Final	Open Access	Scopus
Rhodes D.A., Chen H.-C., Williamson J.C., Hill A., Yuan J., Smith S., Rhodes H., Trowsdale J., Lehner P.J., Herrmann T., Eberl M.	7202594512;57192536876;37018815300;57198525484;57201473915;57199390291;57207530170;7102329772;36901078100;7102926038;7004514483;	Regulation of human γδ T cells by BTN3A1 protein stability and ATP-binding cassette transporters	2018	Frontiers in Immunology	9	APR	662				2	10.3389/fimmu.2018.00662	https://www.scopus.com/inward/record.uri?eid=2-s2.0-85044987054&doi=10.3389%2ffimmu.2018.00662&partnerID=40&md5=b8008e9206c59e4dffc50979f04178e3	Department of Pathology, University of Cambridge, Cambridge, United Kingdom; Division of Infection and Immunity, School of Medicine, Cardiff University, Cardiff, United Kingdom; Cambridge Institute for Medical Research, University of Cambridge School of Clinical Medicine, Cambridge, United Kingdom; Institut für Virologie und Immunbiologie, Julius-Maximilians-Universität Würzburg, Würzburg, German…	Rhodes, D.A., Department of Pathology, University of Cambridge, Cambridge, United Kingdom; Chen, H.-C., Division of Infection and Immunity, School of Medicine, Cardiff University, Cardiff, United Kingdom, Cancer Research UK Cambridge Institute, University of Cambridge, Cambridge, United Kingdom; Williamson, J.C., Cambridge Institute for Medical Research, University of Cambridge School of Clinical…	Activation of human Vγ9/Vδ2 T cells by "phosphoantigens" (pAg), the microbial metabolite (E)-4-hydroxy-3-methyl-but-2-enyl pyrophosphate (HMB-PP) and the endogenous isoprenoid intermediate isopentenyl pyrophosphate, requires expression of butyrophilin BTN3A molecules by presenting cells. However, the precise mechanism of activation of Vγ9/Vδ2 T cells by BTN3A molecules remains elusive. It is not …	ABCG2; Butyrophilins; Mevalonate pathway; NRF2; Phosphoantigens; T cells	ABC transporter; ABC transporter A1; ABC transporter G1; breast cancer resistance protein; BTN3A1 protein; butyrophilin; gamma interferon; interleukin 2; periplakin; RhoB guanine nucleotide binding protein; T lymphocyte receptor; unclassified drug; animal cell; Article; cell membrane; controlled study; cytokine production; cytokine release; gamma delta T lymphocyte; HeLa cell line; human; human c…		gamma interferon, 82115-62-6; interleukin 2, 85898-30-2; periplakin, 203875-82-5; RhoA guanine nucleotide binding protein; RhoB guanine nucleotide binding protein; RhoC guanine nucleotide binding protein							Allison, J.P., Havran, W.L., The immunobiology of T cells with invariant gamma delta antigen receptors (1991) Annu Rev Immunol, 9, pp. 679-705; Hayday, A.C., Gammadelta T cells and the lymphoid stress-surveillance response (2009) Immunity, 31, pp. 184-196; Nielsen, M.M., Witherden, D.A., Havran, W.L., Gammadelta T cells in homeostasis and host defence of epithelial barrier tissues (2017) Nat Rev …	Rhodes, D.A.; Department of Pathology, University of CambridgeUnited Kingdom; email: dar32@cam.ac.uk			Frontiers Media S.A.	16643224				English	Front. Immunol.	Article	Final	Open Access	Scopus	2-s2.0-85044987054
Fichtner A.S., Karunakaran M.M., Starick L., Truman R.W., Herrmann T.	56642588800;56031033900;35389856900;7005050383;7102926038;	The armadillo (Dasypus novemcinctus): A witness but not a functional example for the emergence of the butyrophilin 3/Vγ9Vd2 system in placental mammals	2018	Frontiers in Immunology	9	FEB	265				1	10.3389/fimmu.2018.00265	https://www.scopus.com/inward/record.uri?eid=2-s2.0-85042401913&doi=10.3389%2ffimmu.2018.00265&partnerID=40&md5=20978cafd3c4d63bac5f1be50c3558dd	Institut für Virologie und Immunbiologie, Julius-Maximilians-Universität Würzburg, Würzburg, Germany; National Hansen's Disease Program, Louisiana State University, Baton Rouge, LA, United States	Fichtner, A.S., Institut für Virologie und Immunbiologie, Julius-Maximilians-Universität Würzburg, Würzburg, Germany; Karunakaran, M.M., Institut für Virologie und Immunbiologie, Julius-Maximilians-Universität Würzburg, Würzburg, Germany; Starick, L., Institut für Virologie und Immunbiologie, Julius-Maximilians-Universität Würzburg, Würzburg, Germany; Truman, R.W., National Hansen's Disease Progr…	1-5% of human blood T cells are Vγ9Vd2 T cells whose T cell receptor (TCR) contain a TRGV9/TRGJP rearrangement and a TRDV2 comprising Vd2-chain. They respond to phosphoantigens (PAgs) like isopentenyl pyrophosphate or (E)-4-hydroxy-3-methyl-but-2-enyl-pyrophosphate (HMBPP) in a butyrophilin 3 (BTN3)-dependent manner and may contribute to the control of mycobacterial infections. These cells were t…	Butyrophilin 3; Coevolution; Nine-banded armadillo; Placental mammals; TRDV2; TRGV9; Vγ9Vd2	butyrophilin; alpaca; armadillo; Article; controlled study; Dasypus novemcinctus; genetic polymorphism; Mycobacterium leprae; nested polymerase chain reaction; nonhuman; open reading frame; placental mammal; protein expression; sequence alignment; sequence analysis; T lymphocyte; T-cell gene rearrangement; Tursiops truncatus; v gmma 9 V delta 2 t cell					Deutsche Forschungsgemeinschaft, DFG HE 2346/7-1	This study was funded by the DFG HE 2346/7-1 grant. The publication of this manuscript was funded by the German Research Foundation (DFG) and the University of Wuerzburg in the funding program Open Access Publishing. We greatly appreciate the technical assistance of Anna N?hren and want to thank Niklas Beyersdorf for reviewing the manuscript and valuable input.			Morita, C.T., Jin, C., Sarikonda, G., Wang, H., Nonpeptide antigens, presentation mechanisms, and immunological memory of human Vgamma2Vdelta2 T cells: discriminating friend from foe through the recognition of prenyl pyrophosphate antigens (2007) Immunol Rev, 215, pp. 59-76; Kabelitz, D., He, W., The multifunctionality of human Vgamma9Vdelta2 gammadelta T cells: clonal plasticity or distinct subs…	Herrmann, T.; Institut für Virologie und Immunbiologie, Julius-Maximilians-Universität WürzburgGermany; email: herrmann-t@vim.uni-wuerzburg.de			Frontiers Media S.A.	16643224				English	Front. Immunol.	Article	Final	Open Access	Scopus	2-s2.0-85042401913
Morais A., Lima B., Alves H., Melo N., Mota P.C., Marques A., Delgado L.	7006325241;35069811900;16179266500;17344135800;36477827600;16216211200;57200560783;	Associations between sarcoidosis clinical course and ANXA11 rs1049550 C/T, BTNL2 rs2076530 G/A, and HLA class I and II alleles	2018	Clinical Respiratory Journal	12	2		532	537		2	10.1111/crj.12559	https://www.scopus.com/inward/record.uri?eid=2-s2.0-84994890202&doi=10.1111%2fcrj.12559&partnerID=40&md5=32ab5b7db1921ebc0413bd5faa6cd2cf	Pneumology Department, Centro Hospitalar Sao Joao, Porto, Portugal; Faculty of Medicine, University of Porto, Portugal; Oficina de Bioestatistica, Ermesinde, Portugal; Unidade da Promoção da Saúde e Prevenção de Doenças Não Transmissiveis. Instituto Nacional de Saude (INSA) Dr. Ricardo Jorge, Porto, Portugal; Immunology Lab, Basic & Clinical Immunology Unit, Faculty of Medicine, and Center for He…	Morais, A., Pneumology Department, Centro Hospitalar Sao Joao, Porto, Portugal, Faculty of Medicine, University of Porto, Portugal; Lima, B., Oficina de Bioestatistica, Ermesinde, Portugal; Alves, H., Unidade da Promoção da Saúde e Prevenção de Doenças Não Transmissiveis. Instituto Nacional de Saude (INSA) Dr. Ricardo Jorge, Porto, Portugal; Melo, N., Pneumology Department, Centro Hospitalar Sao …	Background: A genetic background may be responsible for the different clinical courses in sarcoidosis. We analyzed associations between sarcoidosis clinical course and HLA class I/II alleles and susceptibility gene SNPs ANXA11 rs1049550 C/T and BTNL2 rs2076530 G/A in a Portuguese population, investigating possible gene–gene interactions. Methods: We studied 138 unrelated Caucasian sarcoidosis pat…		alanine; cysteine; guanine; HLA antigen class 1; HLA antigen class 2; tyrosine; BTNL2 protein, human; butyrophilin; HLA DRB1 antigen; adult; allele; amino acid substitution; ANXA11 gene; Article; BTNL2 gene; Caucasian; chronic disease; controlled study; female; gene; gene frequency; gene interaction; gene sequence; genetic association; genetic susceptibility; genotype; human; major clinical study…		alanine, 56-41-7, 6898-94-8; cysteine, 4371-52-2, 52-89-1, 52-90-4; guanine, 69257-39-2, 73-40-5; tyrosine, 16870-43-2, 55520-40-6, 60-18-4; BTNL2 protein, human; Butyrophilins; HLA-DRB1 Chains							Joint Statement of the American Thoracic Society (ATS), the European Respiratory Society (ERS) and the World Association of Sarcoidosis and Other Granulomatous Disorders (WASOG) adopted by the ATS Board of Directors and by the ERS Executive Committee, February 1999 (1999) Am J Respir Crit Care Med., 160 (2), p. 736e55; Valeyre, D., Prasse, A., Nunes, H., Uzunhan, Y., Brillet, P.-Y., Muller-Quernh…	Morais, A.; Pneumology Department, Centro Hospitalar Sao JoaoPortugal; email: antonio.morais16@outlook.com			Blackwell Publishing Ltd	17526981			27662826	English	Clin. Respir. J.	Article	Final		Scopus	2-s2.0-84994890202
Vantourout P., Laing A., Woodward M.J., Zlatareva I., Apolonia L., Jones A.W., Snijders A.P., Malim M.H., Hayday A.C.	12240069400;57186315800;36991066000;57200407862;22940168500;57201830062;10039862900;7005642629;24347423700;	Heteromeric interactions regulate butyrophilin (BTN) and BTN-like molecules governing γδ T cell biology	2018	Proceedings of the National Academy of Sciences of the United States of America	115	5		1039	1044		23	10.1073/pnas.1701237115	https://www.scopus.com/inward/record.uri?eid=2-s2.0-85041198144&doi=10.1073%2fpnas.1701237115&partnerID=40&md5=603ec2f83609f1a829e52ebc34eb028c	Peter Gorer Department of Immunobiology, King’s College London, London, SE1 9RT, United Kingdom; Immunosurveillance Laboratory, Francis Crick Institute, London, NW11AT, United Kingdom; Department of Infectious Diseases, King’s College London, London, SE1 9RT, United Kingdom; Mass Spectrometry Proteomics Platform, Francis Crick Institute, London, NW11AT, United Kingdom	Vantourout, P., Peter Gorer Department of Immunobiology, King’s College London, London, SE1 9RT, United Kingdom, Immunosurveillance Laboratory, Francis Crick Institute, London, NW11AT, United Kingdom; Laing, A., Peter Gorer Department of Immunobiology, King’s College London, London, SE1 9RT, United Kingdom, Immunosurveillance Laboratory, Francis Crick Institute, London, NW11AT, United Kingdom; Wo…	The long-held view that gamma delta (γδ) T cells in mice and humans are fundamentally dissimilar, as are γδ cells in blood and peripheral tissues, has been challenged by emerging evidence of the cells’ regulation by butyrophilin (BTN) and butyrophilin-like (BTNL) molecules. Thus, murine Btnl1 and the related gene, Skint1, mediate T cell receptor (TCR)-dependent selection of murine intraepithelial…	Butyrophilins; Endoplasmic reticulum; Evolutionary conservation; Gamma delta T cells; Zoledronate	butyrophilin; butyrophilin 3A1; butyrophilin 3A2; butyrophilin like 1; butyrophilin like 3; butyrophilin like 6; butyrophilin like 8; butyrophilin like molecule; T lymphocyte receptor; unclassified drug; BTN3A1 protein, human; BTN3A2 protein, human; butyrophilin; leukocyte antigen; lymphocyte antigen receptor; animal cell; Article; cellular distribution; confocal microscopy; controlled study; cyt…		Antigens, CD; BTN3A1 protein, human; BTN3A2 protein, human; Butyrophilins; Receptors, Antigen, T-Cell, gamma-delta			North Bristol NHS Trust National Institute for Health Research Center for Outcomes Research and Evaluation, Yale School of Medicine: FC001093 Cancer Research UK Wellcome Trust: 106292/Z/14/Z, 100156/Z/12/Z, 106223/Z/14/Z Research Councils UK	ACKNOWLEDGMENTS. We thank Professor S. J. Neil and Professor J. Martin-Serrano and Dr. C. Swanson (King’s) for reagents and discussions; Dr. D. Ushakov and Dr. P. J. Chana (King’s) for advice on confocal microscopy and image cytometry; Dr. S. Kjaer and Dr. A. Borg (Crick) for technical assistance; and the flow cytometry units of the Peter Gorer Department of Immunobiology and Guy’s Hospital Biome…			Hayday, A.C., Structure, organization, and somatic rearrangement of T cell gamma genes (1985) Cell, 40, pp. 259-269; Brenner, M.B., Identification of a putative second T-cell receptor (1986) Nature, 322, pp. 145-149; Hayday, A., Vantourout, P., A long-playing CD about the γδ TCR repertoire (2013) Immunity, 39, pp. 994-996; Vantourout, P., Hayday, A., Six-of-the-best: Unique contributions of γδ T …	Hayday, A.C.; Peter Gorer Department of Immunobiology, King’s College LondonUnited Kingdom; email: adrian.hayday@kcl.ac.uk			National Academy of Sciences	278424		PNASA	29339503	English	Proc. Natl. Acad. Sci. U. S. A.	Article	Final	Open Access	Scopus	2-s2.0-85041198144
Redwan E.M., Al-Hejin A.M., Almehdar H.A., Elsaway A.M., Uversky V.N.	8519808500;55599640800;51863219100;57189094859;7005768480;	Prediction of disordered regions and their roles in the anti-Pathogenic and immunomodulatory functions of butyrophilins	2018	Molecules	23	2	328				2	10.3390/molecules23020328	https://www.scopus.com/inward/record.uri?eid=2-s2.0-85041819227&doi=10.3390%2fmolecules23020328&partnerID=40&md5=745abb6834c377d59e0d0235a942526e	Department of Biological Science, Faculty of Science, King Abdulaziz University, Jeddah, PO Box 80203, Jeddah, 21589, Saudi Arabia; Therapeutic and Protective Proteins Laboratory, Protein Research Department, Genetic Engineering and Biotechnology Research Institute GEBRI, City for Scientific Research and Technology Applications, New Borg EL Arab, Alexandria, 21934, Egypt; Microbiology Department,…	Redwan, E.M., Department of Biological Science, Faculty of Science, King Abdulaziz University, Jeddah, PO Box 80203, Jeddah, 21589, Saudi Arabia, Therapeutic and Protective Proteins Laboratory, Protein Research Department, Genetic Engineering and Biotechnology Research Institute GEBRI, City for Scientific Research and Technology Applications, New Borg EL Arab, Alexandria, 21934, Egypt; Al-Hejin, …	Butyrophilins (BTNs) are a group of the moonlighting proteins, some members of which are secreted in milk. They constitute a large family of structurally similar type 1 transmembrane proteins from the immunoglobulin superfamily. Although the founding member of this family is related to lactation, participating in the secretion, formation and stabilization of milk fat globules, it may also have a …	Antigen presentation; Butyrophilin; Function; Immune response; Intrinsic disorder; Structure	butyrophilin; intrinsically disordered protein; protein binding; alpha helix; animal; antigen presentation; antigen presenting cell; beta sheet; binding site; chemistry; classification; cytology; female; gene expression; genetics; human; immunology; innate immunity; milk; natural killer cell; protein analysis; protein domain; structural homology; T lymphocyte; Animals; Antigen Presentation; Antig…		Butyrophilins; Intrinsically Disordered Proteins			130-070-D1433	Acknowledgments: This work was funded by the Deanship of Scientific Research (DSR), King Abdulaziz University, Jeddah, under grant No. 130-070-D1433. The authors are thankful to the DSR for technical and financial support.								14203049		MOLEF	29401697	English	MDPI AG	Article	Final	Open Access	Scopus
Fang Kho P., Lea R.A., Benton M.C., Eccles D., Haupt L.M., Hewitt A.W., Sherwin J.C., Mackey D.A., Griffiths L.R.	57200228668;57211132608;55183721700;36836047400;6701861263;12142162700;24077518100;36909266400;7101833993;	Expression QTL analysis of glaucoma endophenotypes in the Norfolk Island isolate provides evidence that immune-related genes are associated with optic disc size	2018	Journal of Human Genetics	63	1		83	87		1	10.1038/s10038-017-0374-y	https://www.scopus.com/inward/record.uri?eid=2-s2.0-85040356545&doi=10.1038%2fs10038-017-0374-y&partnerID=40&md5=e600fdc30d43ead791fe3156fac2902f	Genomics Research Centre, Institute of Health and Biomedical Innovation, School of Biomedical Sciences, Queensland University of Technology, Brisbane, QLD, Australia; Centre for Eye Research Australia, Royal Victorian Eye and Ear Hospital, University of Melbourne, East Melbourne, VIC, Australia; Institute for Medical Research, School of Medicine, Menzies University of Tasmania, Hobart, TAS, Austr…	Fang Kho, P., Genomics Research Centre, Institute of Health and Biomedical Innovation, School of Biomedical Sciences, Queensland University of Technology, Brisbane, QLD, Australia; Lea, R.A., Genomics Research Centre, Institute of Health and Biomedical Innovation, School of Biomedical Sciences, Queensland University of Technology, Brisbane, QLD, Australia; Benton, M.C., Genomics Research Centre, …	Primary open-angle glaucoma (POAG) is influenced by both genetic and environmental factors. Despite significant progress in identifying genetic variants associated with POAG, there remains a substantial amount of unexplained heritability. Study design features that may enhance knowledge of the genetic architecture include focusing on multiple quantitative traits related to ocular disorders (i.e. …		dead box helicase 17; DEAD box protein; unclassified drug; 1 acylglycerophosphocholine acyltransferase; BTN3A2 protein, human; butyrophilin; LPCAT2 protein, human; anterior eye chamber depth; Article; btn3a2 gene; cdca8 gene; central corneal thickness; cohort analysis; endophenotype; fiz1 gene; gene expression profiling; genetic association; genetic association study; genetic model; genetic risk;…		1 acylglycerophosphocholine acyltransferase, 71427-02-6, 9027-64-9; 1-Acylglycerophosphocholine O-Acyltransferase; BTN3A2 protein, human; Butyrophilins; LPCAT2 protein, human			National Foundation for Medical Research and Innovation: 1058806 Ian Potter Foundation	Acknowledgements We acknowledge the Ian Potter Foundation, Corbett and the National Health and Medical Research Foundation (no. 1058806) for funding contributions to this research.			Bailey, J.N., Genome-wide association analysis identifies TXNRD2, ATXN2 and FOXC1 as susceptibility loci for primary open-angle glaucoma (2016) Nat Genet., 48, pp. 189-194; Burdon, K.P., Genome-wide association study identifies susceptibility loci for open angle glaucoma at TMCO1 and CDKN2B-AS1 (2011) Nat Genet., 43, pp. 574-578; Osman, W., Low, S.K., Takahashi, A., Kubo, M., Nakamura, Y., A geno…	Griffiths, L.R.; Genomics Research Centre, Institute of Health and Biomedical Innovation, School of Biomedical Sciences, Queensland University of TechnologyAustralia; email: lyn.griffiths@qut.edu.au			Nature Publishing Group	14345161		JHGEF	29215094	English	J. Hum. Genet.	Article	Final		Scopus	2-s2.0-85040356545
Nielsen M.M., Witherden D.A., Havran W.L.	57202974404;6602956782;7004541279;	γδ T cells in homeostasis and host defence of epithelial barrier tissues	2017	Nature Reviews Immunology	17	12		733	745		63	10.1038/nri.2017.101	https://www.scopus.com/inward/record.uri?eid=2-s2.0-85034851574&doi=10.1038%2fnri.2017.101&partnerID=40&md5=380633bd13435ce871ae4972f8c6c05c	Department of Immunology and Microbiology, Scripps Research Institute, 10550 North Torrey Pines Road, San Diego, CA 92037, United States; Department of International Health Immunology and Microbiology, Faculty of Health and Medical Sciences, University of Copenhagen, Blegdamsvej 3B, Copenhagen, 2200, Denmark	Nielsen, M.M., Department of Immunology and Microbiology, Scripps Research Institute, 10550 North Torrey Pines Road, San Diego, CA 92037, United States, Department of International Health Immunology and Microbiology, Faculty of Health and Medical Sciences, University of Copenhagen, Blegdamsvej 3B, Copenhagen, 2200, Denmark; Witherden, D.A., Department of Immunology and Microbiology, Scripps Resea…	Epithelial surfaces line the body and provide a crucial interface between the body and the external environment. Tissue-resident epithelial γδ T cells represent a major T cell population in the epithelial tissues and are ideally positioned to carry out barrier surveillance and aid in tissue homeostasis and repair. In this Review, we focus on the intraepithelial γδ T cell compartment of the two la…		butyrophilin; CD100 protein; concanavalin A; constitutive androstane receptor; fibroblast growth factor 10; gamma interferon; interleukin 1 receptor; interleukin 17; interleukin 2; interleukin 5; junctional adhesion molecule; keratinocyte growth factor; natural killer cell receptor NKG2A; natural killer cell receptor NKG2D; occludin; semaphorin; somatomedin C; toll like receptor 2; transforming g…		concanavalin A, 11028-71-0; fibroblast growth factor 10, 171758-70-6; gamma interferon, 82115-62-6; interleukin 2, 85898-30-2; keratinocyte growth factor, 126469-10-1; occludin, 176304-61-3; somatomedin C, 67763-96-6; toll like receptor 2, 203811-81-8; Biomarkers; Butyrophilins; Receptors, Antigen, T-Cell, gamma-delta			Foundation for the National Institutes of Health 4183-00308B Lundbeckfonden: R182-2014-3467 National Institutes of Health: AI036964, AI1064811, AI129401	We thank the following funding sources: US National Institutes of Health (NIH) grants AI036964, AI1064811 and AI129401; The Danish Council for Independent Research 4183-00308B; and Lundbeckfonden R182-2014-3467.			Chien, Y.H., Meyer, C., Bonneville, M., Gammadelta T cells: First line of defense and beyond (2014) Annu. Rev. Immunol., 32, pp. 121-155; Jameson, J.M., Sharp, L.L., Witherden, D.A., Havran, W.L., Regulation of skin cell homeostasis by gamma delta T cells (2004) Front. Biosci., 9, pp. 2640-2651; Roberts, N., Horsley, V., Developing stratified epithelia: Lessons from the epidermis and thymus (2014…	Havran, W.L.; Department of Immunology and Microbiology, Scripps Research Institute, 10550 North Torrey Pines Road, United States; email: havran@scripps.edu			Nature Publishing Group	14741733		NRIAB	28920588	English	Nat. Rev. Immunol.	Review	Final		Scopus	2-s2.0-85034851574
Moulin M., Alguacil J., Gu S., Mehtougui A., Adams E.J., Peyrottes S., Champagne E.	57188641782;57190168983;56585267600;57194707935;7401782229;6602745680;56251145600;	Vγ9Vδ2 T cell activation by strongly agonistic nucleotidic phosphoantigens	2017	Cellular and Molecular Life Sciences	74	23		4353	4367		5	10.1007/s00018-017-2583-0	https://www.scopus.com/inward/record.uri?eid=2-s2.0-85021727798&doi=10.1007%2fs00018-017-2583-0&partnerID=40&md5=126dc8b8feb4cea738a8adde467880ff	Centre de Physiopathologie de Toulouse Purpan, CPTP, INSERM U1043/CNRS UMR5282, Toulouse, 31024, France; CNRS, UMR5282, Toulouse, France; Université Toulouse III Paul-Sabatier, Toulouse, France; Institut des Biomolécules Max Mousseron, UMR 5247 CNRS, Université Montpellier, ENSCR, Montpellier, France; Committee on Immunology, University of Chicago, Chicago, IL, United States; Committee on Cancer …	Moulin, M., Centre de Physiopathologie de Toulouse Purpan, CPTP, INSERM U1043/CNRS UMR5282, Toulouse, 31024, France, CNRS, UMR5282, Toulouse, France, Université Toulouse III Paul-Sabatier, Toulouse, France; Alguacil, J., Institut des Biomolécules Max Mousseron, UMR 5247 CNRS, Université Montpellier, ENSCR, Montpellier, France; Gu, S., Committee on Immunology, University of Chicago, Chicago, IL, U…	Human Vγ9Vδ2 T cells can sense through their TCR tumor cells producing the weak endogenous phosphorylated antigen isopentenyl pyrophosphate (IPP), or bacterially infected cells producing the strong agonist hydroxyl dimethylallyl pyrophosphate (HDMAPP). The recognition of the phosphoantigen is dependent on its binding to the intracellular B30.2 domain of butyrophilin BTN3A1. Most studies have focu…	Butyrophilin; Cancer therapy; Gamma delta T lymphocyte; Innate immunity; Nucleotide	nucleotide pyrophosphatase; 4-hydroxy-3-methyl-2-butenyl diphosphate; adenosine triphosphate; antigen; BTN3A1 protein, human; butyrophilin; gamma interferon; hemiterpene; isopentenyl diphosphate; leukocyte antigen; lymphocyte antigen receptor; lysosome associated membrane protein 1; organophosphate; organophosphorus compound; triphosphoric acid 1-adenosin-5'-yl ester 3-(3-methylbut-3-enyl) ester;…		nucleotide pyrophosphatase, 9032-64-8; adenosine triphosphate, 15237-44-2, 56-65-5, 987-65-5; gamma interferon, 82115-62-6; isopentenyl diphosphate, 358-71-4; 4-hydroxy-3-methyl-2-butenyl diphosphate; Adenosine Triphosphate; Antigens; Antigens, CD; BTN3A1 protein, human; Butyrophilins; Hemiterpenes; Interferon-gamma; isopentenyl pyrophosphate; Lysosomal-Associated Membrane Protein 1; Organophosph…			Fondation pour la Recherche Médicale, FRM Fondation pour la Recherche Médicale, FRM: DCM20121225761	Acknowledgements This work was financially supported by La Fondation pour la Recherche Médicale (FRM), Grant DCM20121225761. J. A. was supported by a post-doctoral fellowship from FRM.			Adams, E.J., Gu, S., Luoma, A.M., Human gamma delta T cells: evolution and ligand recognition (2015) Cell Immunol, 296, pp. 31-40. , COI: 1:CAS:528:DC%2BC2MXnvFertbY%3D, PID: 25991474; Chien, Y.H., Meyer, C., Bonneville, M., γδ T cells: first line of defense and beyond (2014) Annu Rev Immunol, 32, pp. 121-155. , COI: 1:CAS:528:DC%2BC2cXovVemtrk%3D, PID: 24387714; Kabelitz, D., Human γδ T cells: f…	Champagne, E.; Centre de Physiopathologie de Toulouse Purpan, CPTP, INSERM U1043/CNRS UMR5282France; email: eric.champagne@inserm.fr			Birkhauser Verlag AG	1420682X		CMLSF	28669030	English	Cell. Mol. Life Sci.	Article	Final		Scopus	2-s2.0-85021727798
Zimmermann A., Knecht H., Häsler R., Zissel G., Gaede K.I., Hofmann S., Nebel A., Müller-Quernheim J., Schreiber S., Fischer A.	56074678700;55134545500;8983111900;7003771742;7003627251;55803364700;57202555419;7004955246;55682654030;56895502800;	Atopobium and Fusobacterium as novel candidates for sarcoidosis-associated microbiota	2017	The European respiratory journal	50	6					8	10.1183/13993003.00746-2016	https://www.scopus.com/inward/record.uri?eid=2-s2.0-85047363217&doi=10.1183%2f13993003.00746-2016&partnerID=40&md5=7b1a4e6b8569b78d9a51272180994f42	Institute of Clinical Molecular Biology, Kiel University and University Hospital Schleswig-Holstein, Kiel, Germany; Dept of Pneumology, University of Freiburg, Freiburg, Germany; Dept of Medicine, Research Center Borstel, Leibniz Center for Medicine and Biosciences, Borstel, Germany; Airway Research Center North, Member of the German Center for Lung Research; Dept of Conservation Biology, Helmhol…	Zimmermann, A., Institute of Clinical Molecular Biology, Kiel University and University Hospital Schleswig-Holstein, Kiel, Germany; Knecht, H., Institute of Clinical Molecular Biology, Kiel University and University Hospital Schleswig-Holstein, Kiel, Germany; Häsler, R., Institute of Clinical Molecular Biology, Kiel University and University Hospital Schleswig-Holstein, Kiel, Germany; Zissel, G.,…	Sarcoidosis is a granulomatous disease that mainly affects the lung. A role of microbial factors in disease pathogenesis is assumed, but has not been investigated systematically in a large cohort.This cross-sectional study compared the lung microbiota of 71 patients with sarcoidosis, 15 patients with idiopathic pulmonary fibrosis (non-infectious controls) and 10 healthy controls (HCs). Next-gener…		BTNL2 protein, human; butyrophilin; RNA 16S; Actinobacteria; adult; aged; allele; bronchoalveolar lavage fluid; case control study; clinical trial; cross-sectional study; female; Fusobacterium; genetics; Germany; human; isolation and purification; lung; male; microbiology; microflora; middle aged; multicenter study; sarcoidosis; very elderly; young adult; Actinobacteria; Adult; Aged; Aged, 80 and…		BTNL2 protein, human; Butyrophilins; RNA, Ribosomal, 16S												13993003			29242257	English	Eur. Respir. J.	Article	Final	Open Access	Scopus	2-s2.0-85047363217
Salim M., Knowles T.J., Baker A.T., Davey M.S., Jeeves M., Sridhar P., Wilkie J., Willcox C.R., Kadri H., Taher T.E., Vantourout P., Hayday A., Mehellou Y., Mohammed F., Willcox B.E.	13410398600;24177036100;57196118287;36097758700;7003827700;36606839500;7006403045;17342806800;24461536900;36741071000;12240069400;24347423700;16481259300;7004659902;6603702424;	BTN3A1 Discriminates γδ T Cell Phosphoantigens from Nonantigenic Small Molecules via a Conformational Sensor in Its B30.2 Domain	2017	ACS Chemical Biology	12	10		2631	2643		17	10.1021/acschembio.7b00694	https://www.scopus.com/inward/record.uri?eid=2-s2.0-85031934130&doi=10.1021%2facschembio.7b00694&partnerID=40&md5=f5fb37fd39d38b1b0d3907b0c5506903	Institute of Immunology and Immunotherapy, University of Birmingham, Edgbaston, Birmingham, B15 2TT, United Kingdom; School of Biosciences, University of Birmingham, Edgbaston, Birmingham, B15 2TT, United Kingdom; Institute of Cancer and Genomics, Henry Wellcome Building for Biomolecular NMR, University of Birmingham, Edgbaston, Birmingham, United Kingdom; School of Chemistry, University of Birmi…	Salim, M., Institute of Immunology and Immunotherapy, University of Birmingham, Edgbaston, Birmingham, B15 2TT, United Kingdom; Knowles, T.J., School of Biosciences, University of Birmingham, Edgbaston, Birmingham, B15 2TT, United Kingdom; Baker, A.T., Institute of Immunology and Immunotherapy, University of Birmingham, Edgbaston, Birmingham, B15 2TT, United Kingdom; Davey, M.S., Institute of Imm…	Human Vγ9/Vδ2 T-cells detect tumor cells and microbial infections by recognizing small phosphorylated prenyl metabolites termed phosphoantigens (P-Ag). The type-1 transmembrane protein Butyrophilin 3A1 (BTN3A1) is critical to the P-Ag-mediated activation of Vγ9/Vδ2 T-cells; however, the molecular mechanisms involved in BTN3A1-mediated metabolite sensing are unclear, including how P-Ag's are discr…		antigen; butyrophilin; butyrophilin 3a1; phosphoantigen; pyrophosphate; silver; unclassified drug; antigen; BTN3A1 protein, human; butyrophilin; leukocyte antigen; lymphocyte antigen receptor; phosphoprotein; Article; binding site; blood; CD8+ T lymphocyte; conformational transition; controlled study; gamma delta T lymphocyte; HEK293T cell line; heteronuclear single quantum coherence; human; huma…		pyrophosphate, 14000-31-8, 7722-88-5, 7758-16-9; silver, 7440-22-4; Antigens; Antigens, CD; BTN3A1 protein, human; Butyrophilins; Phosphoproteins; Receptors, Antigen, T-Cell, gamma-delta			Wellcome Trust 364 099266/Z/12/Z	The work was supported by Wellcome Trust Investigator award funding to B.E.W., supporting M.S.D., C.R.W., F.M., and M.S. (Grant code: 364 099266/Z/12/Z). Notes The authors declare no competing financial interest.			Morita, C.T., Jin, C., Sarikonda, G., Wang, H., Nonpeptide antigens, presentation mechanisms, and immunological memory of human Vgamma2Vdelta2 T cells: Discriminating friend from foe through the recognition of prenyl pyrophosphate antigens (2007) Immunol. Rev., 215, pp. 59-76; Dimova, T., Brouwer, M., Gosselin, F., Tassignon, J., Leo, O., Donner, C., Marchant, A., Vermijlen, D., Effector Vgamma9V…	Mohammed, F.; Institute of Immunology and Immunotherapy, University of BirminghamUnited Kingdom; email: f.mohammed@bham.ac.uk			American Chemical Society	15548929		ACBCC	28862425	English	ACS Chem. Biol.	Article	Final		Scopus	2-s2.0-85031934130
Benyamine A., Loncle C., Foucher E., Blazquez J.-L., Castanier C., Chrétien A.-S., Modesti M., Secq V., Chouaib S., Gironella M., Vila-Navarro E., Montalto G., Dagorn J.-C., Dusetti N., Iovanna J., Olive D.	23097132000;22985765100;57207672848;57194544339;35218747700;25959943600;57201532018;24478938500;7006804594;6602569139;57189380639;7102692251;7005062061;7003696337;7007107464;7201642834;	BTN3A is a prognosis marker and a promising target for Vγ9Vδ2 T cells based-immunotherapy in pancreatic ductal adenocarcinoma (PDAC)	2017	OncoImmunology	7	1					7	10.1080/2162402X.2017.1372080	https://www.scopus.com/inward/record.uri?eid=2-s2.0-85029693409&doi=10.1080%2f2162402X.2017.1372080&partnerID=40&md5=df26be582e0174eb8f22b346fc7f15f9	Inserm, U1068, Centre de Recherche en Cancérologie de Marseille (CRCM), Immunity & Cancer, Institut Paoli-Calmettes; Aix-Marseille Université UM 105; CNRS UMR 7258, Marseille, France; Inserm, U1068, Centre de Recherche en Cancérologie de Marseille (CRCM), Cellular Stress, Institut Paoli-Calmettes; Aix-Marseille Université UM 105; CNRS UMR 7258, Parc Scientifique et Technologique de Luminy, Marsei…	Benyamine, A., Inserm, U1068, Centre de Recherche en Cancérologie de Marseille (CRCM), Immunity & Cancer, Institut Paoli-Calmettes; Aix-Marseille Université UM 105; CNRS UMR 7258, Marseille, France; Loncle, C., Inserm, U1068, Centre de Recherche en Cancérologie de Marseille (CRCM), Cellular Stress, Institut Paoli-Calmettes; Aix-Marseille Université UM 105; CNRS UMR 7258, Parc Scientifique et Tech…	Vγ9Vδ2 T cells are anti-tumor immune effectors of growing interest in cancer including Pancreatic Ductal Adenocarcinoma (PDAC), an especially aggressive cancer characterized by a hypoxic and nutrient-starved immunosuppressive microenvironment. Since Butyrophilin 3 A (BTN3A) isoforms are critical activating molecules of Vγ9Vδ2 T cells, we set out to study BTN3A expression under both basal and stre…	BTN3A; Butyrophilin 3 A; CD277; Immunotherapy; Pancreatic Ductal Adenocarcinoma											Benyamine, A.email: audreybenyamine80@hotmail.com			Taylor and Francis Inc.	21624011				English	OncoImmunology	Article in Press	Article in Press	Open Access	Scopus	2-s2.0-85029693409
Mattarei A., Enzinger M., Gu S., Karunakaran M.M., Kimmel B., Berner N., Adams E.J., Herrmann T., Amslinger S.	24833439700;57132916200;56585267600;56031033900;7003666592;57195528731;7401782229;7102926038;6603221685;	A Photo-Crosslinkable Biotin Derivative of the Phosphoantigen (E)-4-Hydroxy-3-Methylbut-2-Enyl Diphosphate (HMBPP) Activates Vγ9Vδ2 T Cells and Binds to the HMBPP Site of BTN3A1	2017	Chemistry - A European Journal	23	49		11945	11954		2	10.1002/chem.201702650	https://www.scopus.com/inward/record.uri?eid=2-s2.0-85028623935&doi=10.1002%2fchem.201702650&partnerID=40&md5=dbbc423244c19f53e8f0d47fc3d04e2b	Institut für Organische Chemie, Universität Regensburg, Universitätsstraße 31, Regensburg, 93053, Germany; Dipartimento di Scienze Chimiche, Università degli Studi di Padova, Via Marzolo, 1, Padova, 35131, Italy; Department of Biochemistry and Molecular Biology, University of Chicago, Chicago, IL, United States; Institut für Virologie und Immunbiologie, Julius-Maximilians-Universität Würzburg, Ve…	Mattarei, A., Institut für Organische Chemie, Universität Regensburg, Universitätsstraße 31, Regensburg, 93053, Germany, Dipartimento di Scienze Chimiche, Università degli Studi di Padova, Via Marzolo, 1, Padova, 35131, Italy; Enzinger, M., Institut für Organische Chemie, Universität Regensburg, Universitätsstraße 31, Regensburg, 93053, Germany; Gu, S., Department of Biochemistry and Molecular Bi…	Vγ9Vδ2 T cells play an important role in the cross talk of the innate and adaptive immune system. For their activation by phosphoantigens (PAgs), both cell surface receptors, the eponymous Vγ9Vδ2 T cell antigen receptors (Vγ9Vδ2 TCRs) on Vγ9Vδ2 T cells and butyrophilin 3A1 (BTN3A1) on the phosphoantigen-“presenting” cell, are mandatory. To find yet undetected but further contributing proteins, a …	B30.2 domain; BTN3A1; HMBPP; phosphoantigen; photoaffinity label	(E)-4-hydroxy-3-methylbut-2-enyl diphosphate; antigen; BioBP-HMBPP; biotin; bovine serum albumin; BTN3A1 protein, human; butyrophilin; CD69 antigen; lectin; leukocyte antigen; organophosphorus compound; protein binding; T lymphocyte antigen; analogs and derivatives; animal; biotinylation; bovine; cell line; cell proliferation; chemistry; cytology; drug effects; human; immunology; laser; lymphocyt…		biotin, 58-85-5; (E)-4-hydroxy-3-methylbut-2-enyl diphosphate; Antigens; Antigens, CD; Antigens, Differentiation, T-Lymphocyte; BioBP-HMBPP; Biotin; BTN3A1 protein, human; Butyrophilins; CD69 antigen; Lectins, C-Type; Organophosphorus Compounds; Serum Albumin, Bovine			Verband der Chemischen Industrie Wilhelm Sander-Stiftung: 20013.907 R01 AI115471-02	We gratefully acknowledge funding supplied by the Fonds der Chemischen Industrie by a Liebig scholarship and a Habilitation scholarship of the Bavarian program to achieve equality for women in research and teaching for S.A., the Wilhelm Sander-Stiftung 20013.907 for T.H. and funding supplied by NIH R01 AI115471-02 for E.J.A.			Hintz, M., Reichenberg, A., Altincicek, B., Bahr, U., Gschwind, R.M., Kollas, A.-K., Beck, E., Jomaa, H., (2001) FEBS Lett., 509, pp. 317-322; Amslinger, S., Kis, K., Hecht, S., Adam, P., Rohdich, F., Arigoni, D., Bacher, A., Eisenreich, W., (2002) J. Org. Chem., 67, pp. 4590-4594; Amslinger, S., Hecht, S., Rohdich, F., Eisenreich, W., Adam, P., Bacher, A., Bauer, S., (2007) Immunobiology, 212, p…	Amslinger, S.; Institut für Organische Chemie, Universität Regensburg, Universitätsstraße 31, Germany; email: sabine.amslinger@chemie.uni-regensburg.de			Wiley-VCH Verlag	9476539		CEUJE	28631855	English	Chem. Eur. J.	Article	Final		Scopus	2-s2.0-85028623935
Guo H., Huang Y., Wu J., Zheng X., Ye L., Huang H., Wang W., Zhen Q., Wu J., Qian W., Cheng H., Fan X., Zhang X.	57194581563;57195918162;57195918839;56413364400;55796743600;57194584714;55628843300;57195917332;57195918833;55106792500;55505634400;57198812482;34668762500;	Correlation analysis of the HLA-DPB1*05:01 and BTNL2 genes within the histocompatibility complex region with a clinical phenotype of psoriasis vulgaris in the Chinese Han population	2017	Journal of Gene Medicine	19	9-10	e2961				1	10.1002/jgm.2961	https://www.scopus.com/inward/record.uri?eid=2-s2.0-85030108823&doi=10.1002%2fjgm.2961&partnerID=40&md5=a93751f1a39d6f1574a1a3f0ced652c6	Institute of Dermatology and Department of Dermatology the first Affiliated Hospital, Anhui Medical University, Hefei, Anhui, China; Key Laboratory of Dermatology, Anhui Medical University, Ministry of Education, Hefei, China	Guo, H., Institute of Dermatology and Department of Dermatology the first Affiliated Hospital, Anhui Medical University, Hefei, Anhui, China, Key Laboratory of Dermatology, Anhui Medical University, Ministry of Education, Hefei, China; Huang, Y., Institute of Dermatology and Department of Dermatology the first Affiliated Hospital, Anhui Medical University, Hefei, Anhui, China, Key Laboratory of D…	Background: The human major histocompatibility complex (MHC) is known to be highly polymorphic and has been identified to be associated with numerous diseases. The HLA-DPB1 and BTNL2 genes were associated with psoriasis for the first time. The present study aims to investigate the relevance of the HLA-DPB1 and BTNL2 genes with respect to clinical phenotypes of psoriasis vulgaris (PV). Methods: To…	BTNL2 gene; clinical phenotype; HLA-DPB1*05:01 gene; MHC; psoriasis vulgaris	adult; Article; BTNL2 gene; case control study; clinical feature; controlled study; correlation analysis; disease association; DNA polymorphism; family history; female; gender; genotype; geography; guttate psoriasis; Han Chinese; histocompatibility complex; HLA DPB1 gene; human; major clinical study; male; onset age; phenotype; priority journal; psoriasis vulgaris; allele; Asian continental ances…		BTNL2 protein, human; Butyrophilins; HLA-DP beta-Chains; HLA-DPB1 antigen			National Natural Science Foundation of China: 31671307, 81602745	We are most grateful to the psoriasis vulgaris patients and healthy controls who willingly participated in this study. The present study was supported by The General Program of National Natural Science Foundation of China (31671307) and the Young Program of the National Natural Science Foundation of China (81602745). The authors declare that they have no conflicts of interest.			Zhang, C., Zhu, K.J., Liu, H., The TNFAIP3 polymorphism rs610604 both associates with the risk of psoriasis vulgaris and affects the clinical severity (2015) Clin Exp Dermatol, 40, pp. 426-430; Elder, J.T., Bruce, A.T., Gudjonsson, J.E., Molecular dissection of psoriasis: Integrating genetics and biology (2010) J Invest Dermatol, 130, pp. 1213-1226; de Bakker, P.I., McVean, G., Sabeti, P.C., A hi…	Cheng, H.; Institute of Dermatology and Department of Dermatology the first Affiliated Hospital, Anhui Medical UniversityChina; email: ahmu.ch813@163.com			Blackwell Publishing Inc.	1099498X		JGMEF	28581127	English	J. Gene Med.	Article	Final		Scopus	2-s2.0-85030108823
Gu S., Sachleben J.R., Boughter C.T., Nawrocka W.I., Borowska M.T., Tarrasch J.T., Skiniotis G., Roux B., Adams E.J.	56585267600;6602124151;56001962600;56585825300;56785988600;57070341700;6507750366;35464598700;7401782229;	Phosphoantigen-induced conformational change of butyrophilin 3A1 (BTN3A1) and its implication on Vγ9Vδ2 T cell activation	2017	Proceedings of the National Academy of Sciences of the United States of America	114	35		E7311	E7320		26	10.1073/pnas.1707547114	https://www.scopus.com/inward/record.uri?eid=2-s2.0-85028544604&doi=10.1073%2fpnas.1707547114&partnerID=40&md5=89c5a4776ebf7ce89d7931b70cac92f3	Department of Biochemistry and Molecular Biophysics, University of Chicago, Chicago, IL 60637, United States; Biomolecular NMR Facility, University of Chicago, Chicago, IL 60637, United States; Graduate Program in Biophysical Sciences, University of Chicago, Chicago, IL 60637, United States; Life Sciences Institute, University of Michigan Medical School, Ann Arbor, MI 48109, United States; Depart…	Gu, S., Department of Biochemistry and Molecular Biophysics, University of Chicago, Chicago, IL 60637, United States; Sachleben, J.R., Department of Biochemistry and Molecular Biophysics, University of Chicago, Chicago, IL 60637, United States, Biomolecular NMR Facility, University of Chicago, Chicago, IL 60637, United States; Boughter, C.T., Graduate Program in Biophysical Sciences, University o…	Human Vγ9Vδ2 T cells respond to microbial infections as well as certain types of tumors. The key initiators of Vγ9Vδ2 activation are small, pyrophosphate-containing molecules called phosphoantigens (pAgs) that are present in infected cells or accumulate intra-cellularly in certain tumor cells. Recent studies demonstrate that initiation of the Vγ9Vδ2 T cell response begins with sensing of pAg via …	Butyrophilin 3A1; Conformational change; Human Vγ9Vδ2 T cells; Phosphoantigen	antigen; butyrophilin; butyrophilin 3A1; dimer; nanodisc; phosphoantigen; pyrophosphate; tyrosine; unclassified drug; antigen; BTN3A1 protein, human; butyrophilin; leukocyte antigen; lymphocyte antigen receptor; protein binding; antigen binding; Article; binding site; conformational transition; controlled study; crystal structure; crystallography; heteronuclear single quantum coherence; human; hu…		pyrophosphate, 14000-31-8, 7722-88-5, 7758-16-9; tyrosine, 16870-43-2, 55520-40-6, 60-18-4; Antigens; Antigens, CD; BTN3A1 protein, human; Butyrophilins; Receptors, Antigen, T-Cell, gamma-delta			National Institutes of Health: R01 AI115471	ACKNOWLEDGMENTS. We thank the staff of the APS at GM/CA-CAT (23-ID) for their use and assistance with X-ray beamlines and Dr. Ruslan Sanishvili in particular for help and advice during data collection, Dr. John Leonard and Dr. Sobhan Roy for advice and insightful discussion, Dr. C. Belmant from Innate Pharma for providing cHDMAPP, Dr. Caitlin Castro for help and advice during CRISPRi KO cell line…			Morita, C.T., Jin, C., Sarikonda, G., Wang, H., Nonpeptide antigens, presentation mechanisms, and immunological memory of human Vgamma2Vdelta2 T cells: Discriminating friend from foe through the recognition of prenyl pyrophosphate antigens (2007) Immunol Rev, 215, pp. 59-76; Gober, H.J., Human T cell receptor gammadelta cells recognize endogenous mevalonate metabolites in tumor cells (2003) J Exp…	Adams, E.J.; Department of Biochemistry and Molecular Biophysics, University of ChicagoUnited States; email: ejadams@uchicago.edu			National Academy of Sciences	278424		PNASA	28807997	English	Proc. Natl. Acad. Sci. U. S. A.	Article	Final	Open Access	Scopus	2-s2.0-85028544604
Castella B., Kopecka J., Sciancalepore P., Mandili G., Foglietta M., Mitro N., Caruso D., Novelli F., Riganti C., Massaia M.	24461479000;35208646100;56850338900;12447091000;6507159951;6506384818;7006602445;7004313816;6602480015;7005447404;	The ATP-binding cassette transporter A1 regulates phosphoantigen release and Vγ39Vδ2 T cell activation by dendritic cells	2017	Nature Communications	8		15663				15	10.1038/ncomms15663	https://www.scopus.com/inward/record.uri?eid=2-s2.0-85020425793&doi=10.1038%2fncomms15663&partnerID=40&md5=199aedaaefbca163198f9c6e96f6530a	Dipartimento di Biotecnologie Molecolari e Scienze della Salute, Università degli Studi di Torino, Via Nizza 52, Torino, 10126, Italy; Centro di Ricerca in Medicina Sperimentale (CeRMS), AOU Città della Salute e della Scienza di Torino, Via Santena 5, Torino, 10126, Italy; Dipartimento di Oncologia, Università degli Studi di Torino, Via Santena 5/bis, Torino, 10126, Italy; Centro Interdipartiment…	Castella, B., Dipartimento di Biotecnologie Molecolari e Scienze della Salute, Università degli Studi di Torino, Via Nizza 52, Torino, 10126, Italy, Centro di Ricerca in Medicina Sperimentale (CeRMS), AOU Città della Salute e della Scienza di Torino, Via Santena 5, Torino, 10126, Italy; Kopecka, J., Dipartimento di Oncologia, Università degli Studi di Torino, Via Santena 5/bis, Torino, 10126, Ita…	Vγ39Vδ2 T cells are activated by phosphoantigens, such as isopentenyl pyrophosphate (IPP), which is generated in the mevalonate pathway of antigen-presenting cells. IPP is released in the extracellular microenvironment via unknown mechanisms. Here we show that the ATP-binding cassette transporter A1 (ABCA1) mediates extracellular IPP release from dendritic cells (DC) in cooperation with apolipopr…		ABC transporter A1; apolipoprotein A1; mammalian target of rapamycin; mevalonic acid; phosphatidylinositol 3 kinase; protein kinase B; zoledronic acid; ABC transporter A1; ABCA1 protein, human; adenosine triphosphate; apolipoprotein A1; BTN3A1 protein, human; butyrophilin; hemiterpene; isopentenyl diphosphate; leukocyte antigen; lymphocyte antigen receptor; organophosphorus compound; phosphatidyl…		mevalonic acid, 150-97-0; phosphatidylinositol 3 kinase, 115926-52-8; protein kinase B, 148640-14-6; zoledronic acid, 118072-93-8, 131654-46-1, 165800-06-6, 165800-07-7; adenosine triphosphate, 15237-44-2, 56-65-5, 987-65-5; isopentenyl diphosphate, 358-71-4; ABCA1 protein, human; Adenosine Triphosphate; Antigens, CD; Apolipoprotein A-I; ATP Binding Cassette Transporter 1; BTN3A1 protein, human; …							Gober, H.J., Human T cell receptor gammadelta cells recognize endogenous mevalonate metabolites in tumor cells (2003) J. Exp. Med., 197, pp. 163-168; Roelofs, A.J., Thompson, K., Gordon, S., Rogers, M.J., Molecular mechanisms of action of bisphosphonates: Current status (2006) Clin. Cancer Res., 12, pp. 6222s-6230s; Castella, B., Immune modulation by zoledronic acid in human myeloma: An advantage…	Riganti, C.; Centro di Ricerca in Medicina Sperimentale (CeRMS), AOU Città della Salute e della Scienza di Torino, Via Santena 5, Italy; email: chiara.riganti@unito.it			Nature Publishing Group	20411723			28580927	English	Nat. Commun.	Article	Final	Open Access	Scopus	2-s2.0-85020425793
Peigné C.-M., Léger A., Gesnel M.-C., Konczak F., Olive D., Bonneville M., Breathnach R., Scotet E.	55360387200;55361290300;6602897654;56090615500;7201642834;7006414182;7005832054;6601955740;	The juxtamembrane domain of butyrophilin BTN3A1 controls phosphoantigen-mediated activation of human Vγ9Vδ2 T cells	2017	Journal of Immunology	198	11		4228	4234		15	10.4049/jimmunol.1601910	https://www.scopus.com/inward/record.uri?eid=2-s2.0-85019898150&doi=10.4049%2fjimmunol.1601910&partnerID=40&md5=4d5e490a40acffe59419cdb36ee04b26	Centre de Recherche en Cancérologie et Immunologie Nantes-Angers, INSERM, CNRS, Université d'Angers, Université de Nantes, 8 quai Moncousu, Nantes Cedex 1, 44007, France; Labex-Immunotherapy Graft Oncology, Nantes, 44000, France; CNRS, INSERM, Institut Paoli-Calmettes, Centre de Recherche en Cancérologie de Marseille, Immunité et Équipe Cancer, Marseille, 13284, France	Peigné, C.-M., Centre de Recherche en Cancérologie et Immunologie Nantes-Angers, INSERM, CNRS, Université d'Angers, Université de Nantes, 8 quai Moncousu, Nantes Cedex 1, 44007, France, Labex-Immunotherapy Graft Oncology, Nantes, 44000, France; Léger, A., Centre de Recherche en Cancérologie et Immunologie Nantes-Angers, INSERM, CNRS, Université d'Angers, Université de Nantes, 8 quai Moncousu, Nan…	Vγ9Vδ2 T lymphocytes are the major human peripheral gd T cell subset, with broad reactivity against stressed human cells, including tumor cells. Vγ9Vδ2 T cells are specifically activated by small phosphorylated metabolites called phosphoantigens (PAg). Stress-induced changes in target cell PAg levels are specifically detected by butyrophilin (BTN)3A1, using its intracellular B30.2 domain. This le…		antigen; butyrophilin; butyrophilin 3A1; fibroblast growth factor receptor 3; lysosome associated membrane protein 1; unclassified drug; BTN3A1 protein, human; butyrophilin; chimeric protein; leukocyte antigen; lymphocyte antigen receptor; antigen expression; Article; controlled study; dimerization; gamma delta T lymphocyte; HEK293 cell line; human; human cell; lymphocyte function; peripheral blo…		fibroblast growth factor receptor 3, 306781-00-0; Antigens; Antigens, CD; BTN3A1 protein, human; Butyrophilins; Mutant Chimeric Proteins; Receptors, Antigen, T-Cell, gamma-delta							Hayday, A.C., Gd Cells: A right time and a right place for a conserved third way of protection (2000) Annu. Rev. Immunol., 18, pp. 975-1026; Hayday, A.C., Gd T cells and the lymphoid stress-surveillance response (2009) Immunity, 31, pp. 184-196; Bonneville, M., O'Brien, R.L., Born, W.K., Gd T cell effector functions: A blend of innate programming and acquired plasticity (2010) Nat. Rev. Immunol.,…	Scotet, E.; Centre de Recherche en Cancérologie et Immunologie Nantes-Angers, INSERM, CNRS, Université d'Angers, Université de Nantes, 8 quai Moncousu, France; email: Emmanuel.Scotet@inserm.fr			American Association of Immunologists	221767		JOIMA	28461569	English	J. Immunol.	Article	Final	Open Access	Scopus	2-s2.0-85019898150
Starick L., Riano F., Karunakaran M.M., Kunzmann V., Li J., Kreiss M., Amslinger S., Scotet E., Olive D., De Libero G., Herrmann T.	35389856900;35748751400;56031033900;6603946385;55361378200;8101188000;6603221685;6601955740;7201642834;7004170183;7102926038;	Butyrophilin 3A (BTN3A, CD277)-specific antibody 20.1 differentially activates Vγ9Vδ2 TCR clonotypes and interferes with phosphoantigen activation	2017	European Journal of Immunology	47	6		982	992		15	10.1002/eji.201646818	https://www.scopus.com/inward/record.uri?eid=2-s2.0-85019005881&doi=10.1002%2feji.201646818&partnerID=40&md5=a7ba744543765ebc1010a1a725f4a28c	Institute for Virology and Immunbiology, University of Würzburg, Würzburg, Germany; Medical Clinic and Policlinic II, University of Würzburg, Würzburg, Germany; Institute of Organic Chemistry, University of Regensburg, Regensburg, Germany; CRCINA, INSERM, CNRS, Université d'Angers, Université de Nantes, Nantes, France; Labex IGO “Immunotherapy, Graft, Oncology”, Nantes, France; Centre de recherch…	Starick, L., Institute for Virology and Immunbiology, University of Würzburg, Würzburg, Germany; Riano, F., Institute for Virology and Immunbiology, University of Würzburg, Würzburg, Germany; Karunakaran, M.M., Institute for Virology and Immunbiology, University of Würzburg, Würzburg, Germany; Kunzmann, V., Medical Clinic and Policlinic II, University of Würzburg, Würzburg, Germany; Li, J., Insti…	Phosphoantigens (PAgs)-like HMBPP ((E)-4-hydroxy-3-methyl-but-2-enyl diphosphate) and butyrophilin 3 (BTN3A, CD277)-specific monoclonal antibody 20.1 induce TCR-mediated activation of Vγ9Vδ2 T cells. Here, we compared murine reporter cells transduced with Vγ9Vδ2 TCRs G115, D1C55, and MOP for the activation in culture with human RAJI cells and PAgs or mAb 20.1 and its single-chain (sc) derivative.…	Butyrophilin; Human γδ T cells; Phosphoantigen; T-cell activation; T-cell receptor	4 hydroxy 3 methyl but 2 enyl diphosphate; antigen; butyrophilin 3a cd277 specific antibody; gamma interferon; interleukin 2; monoclonal antibody; phosphoantigen; T lymphocyte receptor; unclassified drug; zoledronic acid; BTN3A1 protein, human; butyrophilin; leukocyte antigen; lymphocyte antigen receptor; monoclonal antibody; animal cell; apoptosis; Article; cell death; controlled study; cytokine…		gamma interferon, 82115-62-6; interleukin 2, 85898-30-2; zoledronic acid, 118072-93-8, 131654-46-1, 165800-06-6, 165800-07-7; Antibodies, Monoclonal; Antigens, CD; BTN3A1 protein, human; Butyrophilins; Receptors, Antigen, T-Cell, gamma-delta			Institut Universitaire de France University of Chicago Deutscher Akademischer Austauschdienst 20013.907.1 Fondation pour la recherche juridique: FRM DEQ20140329534 Cardiff University	This study is supported by the Wilhelm?Sander?Stiftung Grant No. 20013.907.1. F.R. is supported by the DAAD. The D.O. laboratory is supported by Fondation pour la Recherche M?dicale (Equipe FRM DEQ20140329534). D.O. is a senior scholar of the Institut Universitaire de France. T.H. prepared the manuscript during a stay at Cardiff University supported by the Cardiff Incoming Visiting Fellows & Inte…			Morita, C.T., Jin, C., Sarikonda, G., Wang, H., Nonpeptide antigens, presentation mechanisms, and immunological memory of human Vgamma2Vdelta2 T cells: discriminating friend from foe through the recognition of prenyl pyrophosphate antigens (2007) Immunol. Rev., 215, pp. 59-76; Wang, H., Fang, Z., Morita, C.T., Vgamma2Vdelta2 T cell receptor recognition of prenyl pyrophosphates is dependent on all…	Herrmann, T.; Institute for Virology and Immunbiology, University of WürzburgGermany; email: herrmann-@vim.uni-wuerzburg.de			Wiley-VCH Verlag	142980		EJIMA	28386905	English	Eur. J. Immunol.	Article	Final		Scopus	2-s2.0-85019005881
Franchini D.-M., Michelas M., Lanvin O., Poupot M., Fournié J.J.	12762127100;57194491632;6508310576;23103641200;7005651109;	BTN3A1-antibodies and phosphoantigens: TCRVγ9Vδ2 “see” the difference	2017	European Journal of Immunology	47	6		954	957		1	10.1002/eji.201747058	https://www.scopus.com/inward/record.uri?eid=2-s2.0-85020421916&doi=10.1002%2feji.201747058&partnerID=40&md5=8309792bc7efa9f6ccbde10f0213e973	Centre de Recherches en Cancérologie de Toulouse, Toulouse, France; Université Toulouse III Paul-Sabatier, Toulouse, France; ERL 5294 CNRS, Toulouse, France; Programme Hospitalo-Universitaire en Cancérologie CAPTOR, France	Franchini, D.-M., Centre de Recherches en Cancérologie de Toulouse, Toulouse, France, Université Toulouse III Paul-Sabatier, Toulouse, France, ERL 5294 CNRS, Toulouse, France, Programme Hospitalo-Universitaire en Cancérologie CAPTOR, France; Michelas, M., Centre de Recherches en Cancérologie de Toulouse, Toulouse, France, Université Toulouse III Paul-Sabatier, Toulouse, France, ERL 5294 CNRS, Tou…	Human blood γδ T lymphocytes express TCRVγ9Vδ2 and respond to nonpeptide phosphoantigens (PAgs) by a mysterious mechanism involving the BTN3A1 (CD277) molecule. BTN3A1 is a butyrophilin-like protein related to CD80, PD-L1, and MHC, and is either a presenting or a co-stimulatory molecule for PAgs. Although the precise roles and molecular interactions with the TCRVγ9Vδ2 are currently not determined…	Antigen recognition; BTN3A1; Butyrophilin; Gamma delta lymphocyte; IL-2; Phosphoantigen	btn3a1 protein; interleukin 2; membrane protein; protein antibody; unclassified drug; interleukin 2; leukocyte antigen; lymphocyte antigen receptor; antigen recognition; cytokine release; gamma delta T lymphocyte; human; lymphocyte differentiation; major histocompatibility complex; molecular interaction; molecular recognition; nonhuman; Note; priority journal; protein function; signal transductio…		interleukin 2, 85898-30-2; Antigens, CD; Interleukin-2; Receptors, Antigen, T-Cell, gamma-delta			ANR11-PHUC0001, ANR11-LABX Centre National de la Recherche Scientifique Institute of Infection and Immunity Institut National de la Santé et de la Recherche Médicale	The JJF lab is funded by the Institut National de la Sant? et de la Recherche M?dicale (INSERM), the Universit? Toulouse III: Paul Sabatier, the Centre National de la Recherche Scientifique (CNRS), the Laboratoire d'Excellence Toulouse Cancer (TOUCAN) (contract ANR11-LABX) and the Programme Hospitalo-Universitaire en Canc?rologie CAPTOR (contract ANR11-PHUC0001).			Bonneville, M., Chen, Z.W., Dechanet-Merville, J., Eberl, M., Fournie, J.J., Jameson, J.M., Lopez, R.D., 2014–30 years of gammadelta T cells (2015) Cell Immunol., 296, pp. 3-9; Harly, C., Guillaume, Y., Nedellec, S., Peigne, C.M., Monkkonen, H., Monkkonen, J., Li, J., Key implication of CD277/butyrophilin-3 (BTN3A) in cellular stress sensing by a major human gammadelta T-cell subset (2012) Blood,…	Fournié, J.J.; Centre de Recherches en Cancérologie de ToulouseFrance; email: jean-jacques.fournie@inserm.fr			Wiley-VCH Verlag	142980		EJIMA	28597565	English	Eur. J. Immunol.	Note	Final		Scopus	2-s2.0-85020421916
Zhu M., Yan C., Ren C., Huang X., Zhu X., Gu H., Wang M., Wang S., Gao Y., Ji Y., Miao X., Yang M., Chen J., Du J., Huang T., Jiang Y., Dai J., Ma H., Zhou J., Wang Z., Hu Z., Ji G., Zhang Z., Shen H., Shi Y., Jin G.	55874242200;56957531000;36898702900;56422668700;56124832500;55588777700;56151035900;37105113500;56687926700;7402076803;7102585391;57200826079;15080668800;54969395000;57191970944;56180153400;26643801800;8624236700;7405552010;35346086300;56365131100;7102392566;55608623600;7404522651;35243243900;12776973300;	Exome Array Analysis Identifies Variants in SPOCD1 and BTN3A2 That Affect Risk for Gastric Cancer	2017	Gastroenterology	152	8		2011	2021		13	10.1053/j.gastro.2017.02.017	https://www.scopus.com/inward/record.uri?eid=2-s2.0-85020064641&doi=10.1053%2fj.gastro.2017.02.017&partnerID=40&md5=aef9a37d93c56e53ec6c264b3e3c06eb	Department of Epidemiology and Biostatistics, Jiangsu Key Lab of Cancer Biomarkers, Prevention and Treatment, Collaborative Innovation Center for Cancer Medicine, School of Public Health, Nanjing Medical University, Nanjing, China; State Key Laboratory of Reproductive Medicine, International Joint Research Center for Environment and Human Health, Nanjing Medical University, Nanjing, China; Clinic…	Zhu, M., Department of Epidemiology and Biostatistics, Jiangsu Key Lab of Cancer Biomarkers, Prevention and Treatment, Collaborative Innovation Center for Cancer Medicine, School of Public Health, Nanjing Medical University, Nanjing, China, State Key Laboratory of Reproductive Medicine, International Joint Research Center for Environment and Human Health, Nanjing Medical University, Nanjing, Chin…	Background &amp; Aims Several genetic variants have been associated with gastric cancer risk, although these account for only a fraction of cases of gastric cancer. We aimed to identify low-frequency and other genetic variants that determine gastric cancer susceptibility. Methods We performed exome array analysis of DNA in blood samples from 1113 patients with gastric cancer, collected at hospita…	Gene Regulation; Genetics; Mutation; Stomach Cancer	DNA; BTN3A2 protein, human; butyrophilin; tumor marker; Article; blood sampling; butyrophilin subfamily 3 member A2 gene; cancer growth; cancer risk; cancer staging; cancer susceptibility; cell invasion; cell migration; cell proliferation; China; clustered regularly interspaced short palindromic repeat; colony formation; controlled study; epithelial cell line; exome; female; gene overexpression; …		DNA, 9007-49-2; Biomarkers, Tumor; BTN3A2 protein, human; Butyrophilins			Priority Academic Program Development of Jiangsu Higher Education Institutions Priority Academic Program Development of Jiangsu Higher Education Institutions: PPZY2015A067 National Basic Research Program of China (973 Program): 2016YFC1302703 BK20130042 National Basic Research Program of China (973 Program): 2013CB910304 Natural Science Research of Jiangsu Higher Education Institutions of China: …	Funding This work was supported by grants from the National Basic Research Program (973) (grant no. 2013CB910304); the National Key Research and Development Program of China (grant no. 2016YFC1302703); the National Natural Science Foundation of China (grant nos. 81422042, 81373090, 8152100014, 81230067, 81301823, 31550003); the Science Foundation for Distinguished Young Scholars in Jiangsu (grant…			Chen, W., Zheng, R., Baade, P.D., Cancer statistics in China, 2015 (2016) CA Cancer J Clin, 66, pp. 115-132; Lochhead, P., El-Omar, E.M., Gastric cancer (2008) Br Med Bull, 85, pp. 87-100; Sampson, J.N., Wheeler, W.A., Yeager, M., Analysis of heritability and shared heritability based on genome-wide association studies for thirteen cancer types (2015) J Natl Cancer Inst, 107, p. djv279; Tan, P., …	Jin, G.; Department of Epidemiology and Biostatistics, School of Public Health, Nanjing Medical UniversityChina; email: guangfujin@njmu.edu.cn			W.B. Saunders	165085		GASTA	28246015	English	Gastroenterology	Article	Final	Open Access	Scopus	2-s2.0-85020064641
Afrache H., Pontarotti P., Abi-Rached L., Olive D.	55362000900;7005372153;6507224947;7201642834;	Evolutionary and polymorphism analyses reveal the central role of BTN3A2 in the concerted evolution of the BTN3 gene family	2017	Immunogenetics	69	6		379	390		5	10.1007/s00251-017-0980-z	https://www.scopus.com/inward/record.uri?eid=2-s2.0-85017123957&doi=10.1007%2fs00251-017-0980-z&partnerID=40&md5=2a677dee91248130bfdd2e553b5406a0	Centre de Recherche en Cancérologie de Marseille (CRCM), Inserm, U1068, Marseille, F-13009, France; CNRS, UMR7258, Marseille, F-13009, France; Institut Paoli-Calmettes, Marseille, F-13009, France; Aix-Marseille University, UM 105, Marseille, F-13284, France; Institut de Mathématiques de Marseille, UMR 7373, Marseille, France; ATIP CNRS, Institut de Mathématiques de Marseille, UMR 7373, Marseille,…	Afrache, H., Centre de Recherche en Cancérologie de Marseille (CRCM), Inserm, U1068, Marseille, F-13009, France, CNRS, UMR7258, Marseille, F-13009, France, Institut Paoli-Calmettes, Marseille, F-13009, France, Aix-Marseille University, UM 105, Marseille, F-13284, France; Pontarotti, P., Institut de Mathématiques de Marseille, UMR 7373, Marseille, France; Abi-Rached, L., ATIP CNRS, Institut de Mat…	The butyrophilin 3 (BTN3) receptors are implicated in the T lymphocytes regulation and present a wide plasticity in mammals. In order to understand how these genes have been diversified, we studied their evolution and show that the three human BTN3 are the result of two successive duplications in Primates and that the three genes are present in Hominoids and the Old World Monkey groups. A thoroug…	Butyrophilin; Concerted evolution; Hominoids; Homogenization; IgV; Phylogenetic analysis	butyrophilin; butyrophilin 3; unclassified drug; butyrophilin; codon; allele; ape; Article; BTN3A2 gene; Cercopithecidae; gene; gene sequence; genetic polymorphism; genotype; human; immunoglobulin domain; molecular evolution; multigene family; nonhuman; phylogeny; Platyrrhini; population; priority journal; prosimian; amino acid sequence; animal; chemistry; codon; female; genetic recombination; ge…		Butyrophilins; Codon							Abeler-Dörner, L., Swamy, M., Williams, G., Hayday, A.C., Bas, A., Butyrophilins: an emerging family of immune regulators (2012) Trends Immunol, 33, pp. 34-41. , PID: 22030238; Afrache, H., Gouret, P., Ainouche, S., Pontarotti, P., Olive, D., The butyrophilin (BTN) gene family: from milk fat to the regulation of the immune response (2012) Immunogenetics, 64, pp. 781-794. , COI: 1:CAS:528:DC%2BC38…	Olive, D.; Institut Paoli-CalmettesFrance; email: daniel.olive@inserm.fr			Springer Verlag	937711		IMNGB	28382515	English	Immunogenetics	Article	Final		Scopus	2-s2.0-85017123957
Djaoud Z., Guethlein L.A., Horowitz A., Azzi T., Nemat-Gorgani N., Olive D., Nadal D., Norman P.J., Münz C., Parham P.	55608178800;6602111757;35514501200;55925319100;55901230600;7201642834;55450456200;7201826831;57202558813;35392381800;	Two alternate strategies for innate immunity to Epstein-Barr virus: One using NK cells and the other NK cells and γδ T cells	2017	Journal of Experimental Medicine	214	6		1827	1841		23	10.1084/jem.20161017	https://www.scopus.com/inward/record.uri?eid=2-s2.0-85021854702&doi=10.1084%2fjem.20161017&partnerID=40&md5=4853b0930676c7d463e08c09e809e324	Department of Structural Biology, Stanford University School of Medicine, Stanford, CA 94305, United States; Department of Microbiology and Immunology, Stanford University School of Medicine, Stanford, CA 94305, United States; Experimental Infectious Disease and Cancer Research, Children's Research Center, University Children's Hospital of Zurich, Zurich, 8032, Switzerland; Team Immunity and Canc…	Djaoud, Z., Department of Structural Biology, Stanford University School of Medicine, Stanford, CA 94305, United States, Department of Microbiology and Immunology, Stanford University School of Medicine, Stanford, CA 94305, United States; Guethlein, L.A., Department of Structural Biology, Stanford University School of Medicine, Stanford, CA 94305, United States, Department of Microbiology and Imm…	Most humans become infected with Epstein-Barr virus (EBV), which then persists for life. Infrequently, EBV infection causes infectious mononucleosis (IM) or Burkitt lymphoma (BL). Type I EBV infection, particularly type I BL, stimulates strong responses of innate immune cells. Humans respond to EBV in two alternative ways. Of 24 individuals studied, 13 made strong NK and γδ T cell responses, wher…		CD4 antigen; CD8 antigen; HLA A antigen; HLA B antigen; HLA C antigen; HLA DR antigen; natural killer cell receptor; natural killer cell receptor NKG2A; natural killer cell receptor NKG2C; unclassified drug; BTN3A1 protein, human; butyrophilin; HLA antigen; KLRK1 protein, human; leukocyte antigen; lymphocyte antigen receptor; natural killer cell lectin like receptor subfamily K; antigen expressio…		Antigens, CD; BTN3A1 protein, human; Butyrophilins; HLA Antigens; KLRK1 protein, human; NK Cell Lectin-Like Receptor Subfamily K; Receptors, Antigen, T-Cell, gamma-delta			National Institutes of Health: R01 AI22039	This work was supported by National Institutes of Health grant R01 AI22039 to P. Parham.			Amir, A.D., Davis, K.L., Tadmor, M.D., Simonds, E.F., Levine, J.H., Bendall, S.C., Shenfeld, D.K., Pe'er, D., viSNE enables visualization of high dimensional single-cell data and reveals phenotypic heterogeneity of leukemia (2013) Nat. Biotechnol, 31, pp. 545-552. , http://dx.doi.org/10.1038/nbt.2594; Azzi, T., Lünemann, A., Murer, A., Ueda, S., Béziat, V., Malmberg, K.-J., Staubli, G., Münz, C.,…	Djaoud, Z.; Department of Structural Biology, Stanford University School of MedicineUnited States; email: zdjaoud@stanford.edu			Rockefeller University Press	221007		JEMEA	28468758	English	J. Exp. Med.	Article	Final	Open Access	Scopus	2-s2.0-85021854702
Horsburgh S., Ciechomska M., O'Reilly S.	56610696700;22333532600;55092256200;	CpG-specific methylation at rheumatoid arthritis diagnosis as a marker of treatment response	2017	Epigenomics	9	5		595	597		1	10.2217/epi-2017-0011	https://www.scopus.com/inward/record.uri?eid=2-s2.0-85019631673&doi=10.2217%2fepi-2017-0011&partnerID=40&md5=177f642be5f1d2acfb74e86aa8dbed1a	Department of Applied Sciences, Northumbria University, Newcastle-upon-Tyne, United Kingdom; National Institute of Geriatrics, Rheumatology and Rehabilitation, Warsaw, Poland	Horsburgh, S., Department of Applied Sciences, Northumbria University, Newcastle-upon-Tyne, United Kingdom; Ciechomska, M., National Institute of Geriatrics, Rheumatology and Rehabilitation, Warsaw, Poland; O'Reilly, S., Department of Applied Sciences, Northumbria University, Newcastle-upon-Tyne, United Kingdom	[No abstract available]	DMARDs; DNA methylation; T lymphocytes	biological marker; disease modifying antirheumatic drug; DNA; ADAMTS protein; ADAMTSL2 protein, human; antirheumatic agent; biological marker; BTN3A2 protein, human; butyrophilin; hydroxychloroquine; methotrexate; salazosulfapyridine; CpG island; DNA methylation; epigenetics; human; pathogenesis; priority journal; Review; rheumatoid arthritis; systemic sclerosis; treatment response; CpG island; d…		DNA, 9007-49-2; hydroxychloroquine, 118-42-3, 525-31-5; methotrexate, 15475-56-6, 59-05-2, 7413-34-5; salazosulfapyridine, 599-79-1; ADAMTS Proteins; ADAMTSL2 protein, human; Antirheumatic Agents; Biomarkers; BTN3A2 protein, human; Butyrophilins; Hydroxychloroquine; Methotrexate; Sulfasalazine							Neidhart, M., Rethage, J., Kuchen, S., Retrotransposable L1 elements expressed in rheumatoid arthritis synovial tissue: Association with genomic DNA hypomethylation and influence on gene expression (2000) Arthritis Rheum., 43 (12), pp. 2634-2647; Karouzakis, E., Rengel, Y., Jungel, A., DNA methylation regulates the expression of CXCL12 in rheumatoid arthritis synovial fibroblasts (2011) Genes Imm…	O'Reilly, S.; Department of Applied Sciences, Northumbria UniversityUnited Kingdom; email: steven.oreilly@northumbria.ac.uk			Future Medicine Ltd.	17501911			28447857	English	Epigenomics	Review	Final	Open Access	Scopus	2-s2.0-85019631673
Martínez-Canales S., Cifuentes F., De Rodas Gregorio M.L., Serrano-Oviedo L., Galan-Moya E.M., Amir E., Pandiella A., Gyorffy B., Ocaña A.	57194023497;57194003048;57194014876;37056502700;23034393600;24066421000;35419949800;56009655800;12776104000;	Transcriptomic immunologic signature associated with favorable clinical outcome in basal-like breast tumors	2017	PLoS ONE	12	5					13	10.1371/journal.pone.0175128	https://www.scopus.com/inward/record.uri?eid=2-s2.0-85018337323&doi=10.1371%2fjournal.pone.0175128&partnerID=40&md5=92e7af0f9ccf61bd612234b50466d301	Translational Research Unit, Albacete University Hospital, CIBERONC, Albacete, Spain; Centro Regional de Investigaciones Biomédicas (CRIB), Universidad de Castilla La Mancha, Albacete, Spain; Princess Margaret Cancer Center, University of Toronto, Toronto, Canada; Cancer Research Center, CIBERONC, CSIC-University of Salamanca, Salamanca, Spain; MTA TTK Lendület Cancer Biomarker Research Group, Bu…	Martínez-Canales, S., Translational Research Unit, Albacete University Hospital, CIBERONC, Albacete, Spain; Cifuentes, F., Translational Research Unit, Albacete University Hospital, CIBERONC, Albacete, Spain; De Rodas Gregorio, M.L., Translational Research Unit, Albacete University Hospital, CIBERONC, Albacete, Spain; Serrano-Oviedo, L., Translational Research Unit, Albacete University Hospital, …	Background: Most patients with early stage triple negative breast cancer (TNBC) receive adjuvant chemotherapy. Activation of the immune system is associated with tumor response and may help identify TNBC with favorable outcome. Methods: Gene expression data were obtained from the GEO Dataset GDS2250/GSE3744. Affymetrix CEL files were downloaded and analyzed with Affymetrix Transcriptome Analysis …		butyrophilin; HLA C antigen; HLA F antigen; HLA G antigen; toll like receptor 6; transcriptome; Article; basal like breast cancer; breast tissue; BTN2A2 gene; cancer risk; CD300A gene; CD6 gene; clinical outcome; comparative study; CSF2RA gene; DAPP1 gene; functional genomics; gene; gene control; gene expression; HLA C gene; HLA F gene; HLA G gene; human; immune function test; immunology; overall…					Yale University BFU2015-71371-R RD12/0036/0003 Instituto de Salud Carlos III: PI16/0121 Sociedad Española de Oncología Médica Federación Española de Enfermedades Raras, FEDER European Society for Medical Oncology	This study was supported in part by the Instituto de Salud Carlos III (PI16/0121), ACEPAIN; Diputaci?n de Albacete and CRIS Cancer Foundation (to AO). BAE (Beca Ampliaci?n de Estudios) and Spanish Society of Medical Oncology (SEOM) to AO for his stay at Yale University. Ministry of Economy and Competitiveness of Spain (BFU2015-71371-R), the Instituto de Salud Carlos III through the Spanish Cancer…			Ocana, A., Pandiella, A., Identifying breast cancer druggable oncogenic alterations: Leasons learned and future options (2008) Clin Cancer Res, 14, pp. 961-970. , https://doi.org/10.1158/1078-0432.CCR-07-1630, PMID: 18281527; https://www.nccn.org/professionals/physiciangls/fguidelines.asp#breast; Hanahan, D., Weinberg, R.A., The hallmarks of cancer (2000) Cell, 100, pp. 57-70. , PMID: 10647931; A…				Public Library of Science	19326203		POLNC	28472085	English	PLoS ONE	Article	Final	Open Access	Scopus	2-s2.0-85018337323
Shippy R.R., Lin X., Agabiti S.S., Li J., Zangari B.M., Foust B.J., Poe M.M., Hsiao C.-H.C., Vinogradova O., Wiemer D.F., Wiemer A.J.	56497240300;56283149100;57192412761;57205085142;57193742729;57190188034;55621715600;35083623600;7102092001;7007164187;6602955055;	Phosphinophosphonates and Their Tris-pivaloyloxymethyl Prodrugs Reveal a Negatively Cooperative Butyrophilin Activation Mechanism	2017	Journal of Medicinal Chemistry	60	6		2373	2382		15	10.1021/acs.jmedchem.6b00965	https://www.scopus.com/inward/record.uri?eid=2-s2.0-85016268017&doi=10.1021%2facs.jmedchem.6b00965&partnerID=40&md5=1baa15041ee757a4cda568dca8f03135	Department of Chemistry, University of Iowa, Iowa City, Iowa 52242, United States; Department of Pharmaceutical Sciences, University of Connecticut, Storrs, Connecticut 06269, United States; Institute for Systems Genomics, University of Connecticut, Storrs, Connecticut 06269, United States	Shippy, R.R., Department of Chemistry, University of Iowa, Iowa City, Iowa 52242, United States; Lin, X., Department of Pharmaceutical Sciences, University of Connecticut, Storrs, Connecticut 06269, United States; Agabiti, S.S., Department of Pharmaceutical Sciences, University of Connecticut, Storrs, Connecticut 06269, United States; Li, J., Department of Pharmaceutical Sciences, University of C…	Butyrophilin 3A1 (BTN3A1) binds small phosphorus-containing molecules, which initiates transmembrane signaling and activates butyrophilin-responsive cells. We synthesized several phosphinophosphonates and their corresponding tris-pivaloyloxymethyl (tris-POM) prodrugs and examined their effects on BTN3A1. An analog of (E)-4-hydroxy-3-methyl-but-2-enyl diphosphate (HMBPP) bound to BTN3A1 with inter…		4 hydroxy 3 methyl but 2 enyl diphosphate; antigen; butyrophilin 3a1; hydroxyl group; interferon; membrane protein; phosphonic acid derivative; prodrug; tris pivaloyloxymethyl; unclassified drug; BTN3A1 protein, human; butyrophilin; leukocyte antigen; phosphine derivative; phosphonic acid derivative; prodrug; Article; binding affinity; binding site; cell expansion; cell isolation; cell proliferat…		Antigens, CD; BTN3A1 protein, human; Butyrophilins; Organophosphonates; Phosphines; Prodrugs			Roy J. Carver Charitable Trust National Institutes of Health: R01CA186935 National Cancer Institute	We appreciate the assistance of. Dr. Radha Charan Dash and Prof. M. Kyle Hadden with the molecular docking studies. Research reported in this publication was supported by the National Cancer Institute of the United States, National Institutes of Health, under Award Number R01CA186935 (A.J.W., P.I.) and by a Research Program of Excellence Award from the Roy J. Carver Charitable Trust (D.F.W., P.I.…			Schwartz, R.H., Costimulation of T Lymphocytes: The Role of Cd28, Ctla-4, and B7/Bb1 in Interleukin-2 Production and Immunotherapy (1992) Cell, 71, pp. 1065-1068; Krummel, M.F., Allison, J.P., Cd28 and Ctla-4 Have Opposing Effects on the Response of T Cells to Stimulation (1995) J. Exp. Med., 182, pp. 459-465; Sharma, P., Allison, J.P., Immune Checkpoint Targeting in Cancer Therapy: Toward Combin…	Wiemer, A.J.; Department of Pharmaceutical Sciences, University of ConnecticutUnited States; email: andrew.wiemer@uconn.edu			American Chemical Society	222623		JMCMA	28218845	English	J. Med. Chem.	Article	Final		Scopus	2-s2.0-85016268017
Zocchi M.R., Costa D., Venè R., Tosetti F., Ferrari N., Minghelli S., Benelli R., Scabini S., Romairone E., Catellani S., Profumo A., Poggi A.	7006408475;36476187300;6508021478;6603932162;7005856442;26426649600;7005324792;6602295932;6603377542;6602283426;7003364623;7101947825;	Zoledronate can induce colorectal cancer microenvironment expressing BTN3A1 to stimulate effector γδ T cells with antitumor activity	2017	OncoImmunology	6	3					12	10.1080/2162402X.2016.1278099	https://www.scopus.com/inward/record.uri?eid=2-s2.0-85016623776&doi=10.1080%2f2162402X.2016.1278099&partnerID=40&md5=f4861d2d7da61c13955ee243f00949f2	Division of Immunology, Transplants and Infectious Diseases, San Raffaele Scientific Institute, Milan, Italy; Molecular Oncology and Angiogenesis, IRCCS AOU San Martino-IST, Genoa, Italy; UOC Clinical and Experimental Immunology, IRCCS Istituto Giannina Gaslini, Genoa, Italy; Immunology Unit, IRCCS AOU San Martino-IST, Genoa, Italy; Oncological Surgery, IRCCS AOU San Martino-IST, Genoa, Italy; Cl…	Zocchi, M.R., Division of Immunology, Transplants and Infectious Diseases, San Raffaele Scientific Institute, Milan, Italy; Costa, D., Molecular Oncology and Angiogenesis, IRCCS AOU San Martino-IST, Genoa, Italy; Venè, R., Molecular Oncology and Angiogenesis, IRCCS AOU San Martino-IST, Genoa, Italy; Tosetti, F., Molecular Oncology and Angiogenesis, IRCCS AOU San Martino-IST, Genoa, Italy; Ferrari…	Amino-bis-phosphonates (N-BPs) such as zoledronate (Zol) have been used in anticancer clinical trials due to their ability to upregulate pyrophosphate accumulation promoting antitumor Vγ9Vδ2 T cells. The butyrophilin 3A (BTN3A, CD277) family, mainly the BTN3A1 isoform, has emerged as an important structure contributing to Vγ9Vδ2 T cells stimulation. It has been demonstrated that the B30.2 domain …	Amino-bis-phosphonates; butyrophilin; colorectal cancer; immunostimulation; phosphate antigens	butyrophilin; zoledronic acid; antineoplastic activity; Article; cell stimulation; clinical article; colorectal cancer; controlled study; cytofluorometry; cytotoxicity; electrospray; fluorescence activated cell sorting; genetic transfection; high performance liquid chromatography; human; human cell; human tissue; immunofluorescence test; immunohistochemistry; membrane stabilization; phenotype; pr…		zoledronic acid, 118072-93-8, 131654-46-1, 165800-06-6, 165800-07-7							Hayday, A.C., Gammadelta T cells and the lymphoid stress-surveillance response (2009) Immunity, 31 (2), pp. 184-196. , 19699170; Bonneville, M., O'Brien, R.L., Born, W.K., Gammadelta T cell effector functions: a blend of innate programming and acquired plasticity (2010) Nat Rev Immunol, 10 (7), pp. 467-478. , 20539306; Poggi, A., Zocchi, M.R., γδ T lymphocytes as a first line of immune defense: O…	Poggi, A.; Molecular Oncology and Angiogenesis, epartment of Integrated Oncological Therapies, IRCCS AOU San Martino-IST, Largo R. Benzi 10, Italy; email: alessandro.poggi@hsanmartino.it			Taylor and Francis Inc.	21624011				English	OncoImmunology	Article	Final	Open Access	Scopus	2-s2.0-85016623776
Yang X., Zheng J., Tian S., Chen Y., An R., Zhao Q., Xu Y.	56373308800;56834831600;56835009100;56968250900;55847412700;56739625600;57207020913;	HLA-DRA/HLA-DRB5 polymorphism affects risk of sporadic ALS and survival in a southwest Chinese cohort	2017	Journal of the Neurological Sciences	373			124	128		6	10.1016/j.jns.2016.12.055	https://www.scopus.com/inward/record.uri?eid=2-s2.0-85007495033&doi=10.1016%2fj.jns.2016.12.055&partnerID=40&md5=f6c844af46a5b0b5408267642dab3dcf	Department of Neurology, West China Hospital, Sichuan University, 37 Guo Xue Xiang, Chengdu, Sichuan Province 610041, China	Yang, X., Department of Neurology, West China Hospital, Sichuan University, 37 Guo Xue Xiang, Chengdu, Sichuan Province 610041, China; Zheng, J., Department of Neurology, West China Hospital, Sichuan University, 37 Guo Xue Xiang, Chengdu, Sichuan Province 610041, China; Tian, S., Department of Neurology, West China Hospital, Sichuan University, 37 Guo Xue Xiang, Chengdu, Sichuan Province 610041, …	Introduction Frontotemporal dementia (FTD), amyotrophic lateral sclerosis (ALS) and Parkinson's disease (PD) are neurodegenerative diseases that share common genetic risk factors. A recent genome-wide association study has linked risk of FTD with polymorphisms in the HLA-DRA/HLA-DRB5 gene (rs9268877, rs9268856), BTNL2 gene (rs1980493), and RAB38/CTSC gene (rs302668). Methods We used the SNPscan™ …	Amyotrophic lateral sclerosis; BTNL2; Frontotemporal dementia; HLA-DRA/HLA-DRB5; Kaplan-Meier survival curves; Parkinson's disease; RAB38/CTSC	butyrophilin like 2 protein; ctsc protein; HLA DR antigen; HLA DRB5 antigen; protein; rab38 protein; unclassified drug; BTNL2 protein, human; butyrophilin; CTSC protein, human; dipeptidyl peptidase I; HLA DR antigen; HLA DRB5 antigen; Rab protein; RAB38 protein, human; adult; amyotrophic lateral sclerosis; Article; case control study; cohort analysis; controlled study; female; gene frequency; gen…		protein, 67254-75-5; dipeptidyl peptidase I, 9032-68-2; BTNL2 protein, human; Butyrophilins; Cathepsin C; CTSC protein, human; HLA-DR alpha-Chains; HLA-DRB5 Chains; rab GTP-Binding Proteins; RAB38 protein, human			China Scholarship Council: 201506240209 Guangzhou Science and Technology Program key projects: 2010SZ0086 Applied Basic Research Program of Sichuan Province: 2014JY0247 National Natural Science Foundation of China: 81471300	This research was supported by the Sichuan Key Project of Science and Technology (no. 2010SZ0086), the Sichuan Province Applied Basic Research Program (no. 2014JY0247) and the National Natural Science Foundation of China (no. 81471300). All the authors report no financial disclosures. The authors thank all patients and controls involved in the study. The first author was supported by the China Sc…			Lomen-Hoerth, C., Anderson, T., Miller, B., The overlap of amyotrophic lateral sclerosis and frontotemporal dementia (2002) Neurology, 59, pp. 1077-1079; Sjogren, M., Wallin, A., Pathophysiological aspects of frontotemporal dementia–emphasis on cytoskeleton proteins and autoimmunity (2001) Mech. Ageing Dev., 122, pp. 1923-1935; Murdock, B.J., Bender, D.E., Segal, B.M., Feldman, E.L., The dual rol…	Xu, Y.; Department of Neurology, West China Hospital, Sichuan University, 37 Guo Xue Xiang, China			Elsevier B.V.	0022510X		JNSCA	28131168	English	J. Neurol. Sci.	Article	Final		Scopus	2-s2.0-85007495033
Malinowska M., Tokarz-Deptula B., Deptula W.	56024782700;6603287421;56116168600;	Butyrophilins: An important new element of resistance	2017	Central European Journal of Immunology	42	4		399	403		1	10.5114/ceji.2017.72806	https://www.scopus.com/inward/record.uri?eid=2-s2.0-85040923360&doi=10.5114%2fceji.2017.72806&partnerID=40&md5=c5c5fe871e470b4fbfcde63e9ceb5c3a	Szczecin University, Felczaka 3c, Szczecin, Poland	Malinowska, M., Szczecin University, Felczaka 3c, Szczecin, Poland; Tokarz-Deptula, B., Szczecin University, Felczaka 3c, Szczecin, Poland; Deptula, W., Szczecin University, Felczaka 3c, Szczecin, Poland	Butyrophilins belonging to the immunoglobulin superfamily are new immune system regulators because they are present on lymphocytes, dendritic cells, monocytes, macrophages, neutrophils and eosinophils, and they exert a stimulatory and (or) inhibitory effect on them. The role of butyrophilins is associated and results from their similarity to the regulatory B7 protein family involved in the modula…	Butyrophilin-like protein; Butyrophilins; Immune system	butyrophilin; cell proliferation; cell survival; cellular immunity; disulfide bond; human; immunity; immunocompetent cell; immunomodulation; immunoregulation; nonhuman; phylogeny; protein binding; protein expression; protein family; protein function; protein interaction; protein structure; Review; T lymphocyte									Kusztal, M., Jezior, D., Weyda, W., Odpowiedź układu immunologicznego na aloprzeszczep nerki. Czȩść I. Rola antygenów zgodności tkankowej, komórek prezentujących antygen i limfocytów w rozpoznawaniu aloantygenu: dwusygnałowa aktywacja limfocytu T (2007) Postȩpy Hig Med Dosw, 61, pp. 13-20; Rutkowski, R., Moniuszko, T., Rola cząstek kostymulujących B7.1 (CD80) i B7.2 (CD86) w patomechanizmie odczy…	Tokarz-Deptula, B.; Szczecin University, Felczaka 3c, Poland; email: kuki001@interia.pl			Termedia Publishing House Ltd.	14263912		CJIMF		English	Cent. Eur. J. Immunol.	Review	Final	Open Access	Scopus	2-s2.0-85040923360
Foust B.J., Poe M.M., Lentini N.A., Hsiao C.-H.C., Wiemer A.J., Wiemer D.F.	57190188034;55621715600;57195678330;35083623600;6602955055;7007164187;	Mixed Aryl Phosphonate Prodrugs of a Butyrophilin Ligand	2017	ACS Medicinal Chemistry Letters	8	9		914	918		16	10.1021/acsmedchemlett.7b00245	https://www.scopus.com/inward/record.uri?eid=2-s2.0-85029542836&doi=10.1021%2facsmedchemlett.7b00245&partnerID=40&md5=65820a56cb2e8c68dd1568abe4c17114	Department of Chemistry, University of Iowa, Iowa City, IA 52242-1294, United States; Department of Pharmaceutical Sciences, University of Connecticut, Storrs, CT 06269-3092, United States; Institute for Systems Genomics, University of Connecticut, Storrs, CT 06269-3092, United States; Department of Pharmacology, University of Iowa, Iowa City, IA 52242-1109, United States	Foust, B.J., Department of Chemistry, University of Iowa, Iowa City, IA 52242-1294, United States; Poe, M.M., Department of Pharmaceutical Sciences, University of Connecticut, Storrs, CT 06269-3092, United States; Lentini, N.A., Department of Chemistry, University of Iowa, Iowa City, IA 52242-1294, United States; Hsiao, C.-H.C., Department of Pharmaceutical Sciences, University of Connecticut, St…	Studies of aryl phosphonate derivatives of a butyrophilin 3A1 ligand have resulted in identification of a potent stimulant of Vγ9 Vδ2 T cells. This compound, a mixed ester bearing one pivaloyloxymethyl substituent and one 1-naphthyl ester displayed an EC50 of 0.79 nM as a stimulant of T cell proliferation, and a 9.0 nM EC50 in an assay designed to measure interferon gamma production. In both assa…	Aryl phosphonates; BTN3A1; butyrophilin; ligand; phosphoantigen; prodrug	aryl phosphonate derivative; butyrophilin; gamma interferon; ligand; phosphonic acid derivative; prodrug; unclassified drug; Article; cell expansion; drug activity; drug efficacy; drug potency; drug synthesis; EC50; human; human cell; interferon production; K-562 cell line; ligand binding; lymphocyte proliferation; peripheral blood mononuclear cell; priority journal; protein binding; T lymphocyte		gamma interferon, 82115-62-6			Cornell University University of Illinois: Leonard National Institutes of Health T32 GM008365 National Institutes of Health: R01CA186935 Center for Biocatalysis and Bioprocessing, University of Iowa Roy J. Carver Charitable Trust: 01-224	David F. Wiemer is a Midwestern native who received a B.S. degree from Marquette, his Ph.D. from the University of Illinois (under Nelson Leonard), and an NIH postdoctoral fellowship at Cornell University (with Jerrold Meinwald). At the University of Iowa he holds appointments as F. Wendell Miller Professor of Chemistry and Professor of Pharmacology. His research is focused on the design and synt…	We thank the Center for Biocatalysis and Bioprocessing for a fellowship (B.J.F.) through the Predoctoral Training Program in Biotechnology (T32 GM008365). Financial support from the NIH (R01CA186935 to A.J.W.) and the Roy J. Carver Charitable Trust through its Research Program of Excellence (01-224 to D.F.W.) is gratefully acknowledged.		Vantourout, P., Hayday, A., Six-of-the-Best: Unique Contributions of Gammadelta T Cells to Immunology (2013) Nat. Rev. Immunol., 13, pp. 88-100; Morita, C.T., Jin, C., Sarikonda, G., Wang, H., Nonpeptide Antigens, Presentation Mechanisms, and Immunological Memory of Human Vgamma2vdelta2 T Cells: Discriminating Friend from Foe through the Recognition of Prenyl Pyrophosphate Antigens (2007) Immunol…	Wiemer, D.F.; Department of Chemistry, University of IowaUnited States; email: david-wiemer@uiowa.edu			American Chemical Society	19485875		AMCLC		English	ACS Med. Chem. Lett.	Article	Final		Scopus	2-s2.0-85029542836
Kabelitz D., Lettau M., Janssen O.	56881745000;24067018600;7005863296;	Immunosurveillance by human γδ T lymphocytes: The emerging role of butyrophilins	2017	F1000Research	6		782				10	10.12688/f1000research.11057.1	https://www.scopus.com/inward/record.uri?eid=2-s2.0-85024478273&doi=10.12688%2ff1000research.11057.1&partnerID=40&md5=dc5c5f2dcac5d92fc876d26829c440ea	Institute of Immunology, University of Kiel and University Hospital Schleswig-Holstein Campus Kiel, Arnold-Heller-Str. 3, Building 17, Kiel, D-24105, Germany	Kabelitz, D., Institute of Immunology, University of Kiel and University Hospital Schleswig-Holstein Campus Kiel, Arnold-Heller-Str. 3, Building 17, Kiel, D-24105, Germany; Lettau, M., Institute of Immunology, University of Kiel and University Hospital Schleswig-Holstein Campus Kiel, Arnold-Heller-Str. 3, Building 17, Kiel, D-24105, Germany; Janssen, O., Institute of Immunology, University of Kie…	In contrast to conventional T lymphocytes, which carry an αβ T-cell receptor and recognize antigens as peptides presented by major histocompatibility complex class I or class II molecules, human γδ T cells recognize different metabolites such as non-peptidic pyrophosphate molecules that are secreted by microbes or overproduced by tumor cells. Hence, γδ T cells play a role in immunosurveillance of…	Butyrophilins; Immunosurveillance; Immunotherapeutic; Lymphocytes; T-cell	butyrophilin; butyrophilin BTN3A1; ligand; unclassified drug; adaptive immunity; anti tumor immunity; gamma delta T lymphocyte; human; immunity; immunomodulation; immunosurveillance; immunotherapy; innate immunity; nonhuman; protein function; Review; T lymphocyte activation									Blom, B., Spits, H., Development of human lymphoid cells (2006) Annu Rev Immunol, 24, pp. 287-320. , 16551251; Dimeloe, S., Burgener, A.V., Grählert, J., T-cell metabolism governing activation, proliferation and differentiation; a modular view (2017) Immunology, 150 (1), pp. 35-44. , 27479920, 5341500, F1000 Recommendation; De Obaldia, M.E., Bhandoola, A., Transcriptional regulation of innate and…	Kabelitz, D.; Institute of Immunology, University of Kiel and University Hospital Schleswig-Holstein Campus Kiel, Arnold-Heller-Str. 3, Building 17, Germany; email: Dietrich.Kabelitz@uksh.de			Faculty of 1000 Ltd	20461402				English	F1000 Res.	Review	Final	Open Access	Scopus	2-s2.0-85024478273
Nguyen K., Li J., Puthenveetil R., Lin X., Poe M.M., Hsiao C.-H.C., Vinogradova O., Wiemer A.J.	56609724400;57205085142;55645485600;56283149100;55621715600;35083623600;7102092001;6602955055;	The butyrophilin 3A1 intracellular domain undergoes a conformational change involving the juxtamembrane region	2017	FASEB Journal	31	11		4697	4706		14	10.1096/fj.201601370RR	https://www.scopus.com/inward/record.uri?eid=2-s2.0-85037552441&doi=10.1096%2ffj.201601370RR&partnerID=40&md5=021d55e23c904a3dac27ad5756be3247	Department of Pharmaceutical Sciences, University of Connecticut, Unit 3092, 69 N. Eagleville Rd., Storrs Mansfield, CT 06269, United States; Department of Molecular and Cell Biology, University of Connecticut, Storrs, CT, United States; Institute for Systems Genomics, University of Connecticut, Storrs, CT, United States	Nguyen, K., Department of Pharmaceutical Sciences, University of Connecticut, Unit 3092, 69 N. Eagleville Rd., Storrs Mansfield, CT 06269, United States; Li, J., Department of Pharmaceutical Sciences, University of Connecticut, Unit 3092, 69 N. Eagleville Rd., Storrs Mansfield, CT 06269, United States; Puthenveetil, R., Department of Molecular and Cell Biology, University of Connecticut, Storrs, …	Small isoprenoid diphosphates, such as (E)-4-hydroxy-3-methyl-but-2-enyl diphosphate (HMBPP), are ligands of the internal domain of BTN3A1. Ligand binding in target cells promotes activation of Vγ9Vδ2 T cells. We demonstrate by small-angle X-ray scattering (SAXS) that HMBPP binding to the internal domain of BTN3A1 induces a conformational change in the position of the B30.2 domain relative to the…	B7 family coreceptor; Bisphosphonate; CD277; Phosphoantigen; γ δ T cell	4 hydroxy 3 methyl but 2 enyl diphosphate; butyrophilin; butyrophilin 3A1; periplakin; pyrophosphate; unclassified drug; zoledronic acid; 4-hydroxy-3-methyl-2-butenyl diphosphate; BTN3A1 protein, human; butyrophilin; leukocyte antigen; organophosphate; Article; conformational transition; controlled study; human; human cell; immunoglobulin domain; intracellular signaling; isothermal titration calo…		periplakin, 203875-82-5; pyrophosphate, 14000-31-8, 7722-88-5, 7758-16-9; zoledronic acid, 118072-93-8, 131654-46-1, 165800-06-6, 165800-07-7; 4-hydroxy-3-methyl-2-butenyl diphosphate; Antigens, CD; BTN3A1 protein, human; Butyrophilins; Organophosphates			Foundation for the National Institutes of Health National Cancer Institute: R01CA186935 National Institutes of Health	This work was supported by the U.S. National Institutes of Health (NIH) National Cancer Institute (NCI) Grant R01CA186935 (to A.J.W. and P.I.). A.J.W. owns shares in Terpenoid Therapeutics, Coralville, IA, USA. The current work did not involve Terpenoid Therapeutics. The remaining authors have no conflicts of interest.			Tanaka, Y., Morita, C.T., Tanaka, Y., Nieves, E., Brenner, M.B., Bloom, B.R., Natural and synthetic non-peptide antigens recognized by human gamma delta T cells (1995) Nature, 375, pp. 155-158; Morita, C.T., Jin, C., Sarikonda, G., Wang, H., Nonpeptide antigens, presentation mechanisms, and immunological memory of human Vgamma2Vdelta2 T cells: Discriminating friend from foe through the recognitio…	Wiemer, A.J.; University of Connecticut, Unit 3092, 69 N. Eagleville Rd., United States; email: andrew.wiemer@uconn.edu			FASEB	8926638		FAJOE	28705810	English	FASEB J.	Article	Final	Open Access	Scopus	2-s2.0-85037552441
Malinowska I., Sikorska-Fic B., Romiszewska M., Stefaniak A., Pastwińska A., Górska E., Popko K., Meyer C., Marschalek R., Szczepański T.	7003456335;6602188380;57195615240;57195974467;14045762500;15046746900;23971344300;12754021700;56238013200;7004413288;	A case of acute myeloid leukemia with novel translocation t(6;11)(p22.2;q23) and concurrent insertion ins(11;9)(q23;p21.3p21.3)	2017	Advances in Experimental Medicine and Biology	1021			93	98		0	10.1007/5584_2017_86	https://www.scopus.com/inward/record.uri?eid=2-s2.0-85030638103&doi=10.1007%2f5584_2017_86&partnerID=40&md5=d63163b95c8742429eaaadc7a4bbbe06	Department of Pediatrics, Hematology and Oncology, Medical University of Warsaw, 61 Żwirki i Wigury Street, Warsaw, 02-091, Poland; Department of Pediatrics, Hematology and Oncology, Public Pediatric Teaching Hospital, Warsaw, Poland; Cytogenetics Laboratory, Public Pediatric Teaching Hospital, Warsaw, Poland; Department of Pathology, Medical University of Warsaw, Warsaw, Poland; Department of La…	Malinowska, I., Department of Pediatrics, Hematology and Oncology, Medical University of Warsaw, 61 Żwirki i Wigury Street, Warsaw, 02-091, Poland; Sikorska-Fic, B., Department of Pediatrics, Hematology and Oncology, Medical University of Warsaw, 61 Żwirki i Wigury Street, Warsaw, 02-091, Poland; Romiszewska, M., Department of Pediatrics, Hematology and Oncology, Public Pediatric Teaching Hospita…	We describe the case of a boy with acute myeloid leukemia with translocation t(6;11)(p22.2;q23) and insertion ins(11;9)(q23;p21.3p21.3). Translocation t(6;11)(p22.2;q23) involving the short arm of chromosome 6 has not been previously described. The LDI-PCR showed the presence of KMT2A-MLLT3 fusion and identified the BTN3A1 (butyrophilin subfamily 3 member A1) gene on 6p22.2 as the other KMT2A tra…	Acute myeloid leukemia; Child; Chromosomal translocation; FISH; KMT2A gene	busulfan; cyclophosphamide; cyclosporin; cytarabine; etoposide; filgrastim; fludarabine; idarubicin; methotrexate; mitoxantrone; thymocyte antibody; BTN3A1 protein, human; butyrophilin; histone lysine methyltransferase; leukocyte antigen; mixed lineage leukemia protein; MLL protein, human; MLLT3 protein, human; nuclear protein; acute graft versus host disease; acute myeloid leukemia; arthralgia; …		busulfan, 55-98-1; cyclophosphamide, 50-18-0; cytarabine, 147-94-4, 69-74-9; etoposide, 33419-42-0, 433304-61-1; filgrastim, 121181-53-1; fludarabine, 21679-14-1; idarubicin, 57852-57-0, 58957-92-9; methotrexate, 15475-56-6, 59-05-2, 7413-34-5; mitoxantrone, 65271-80-9, 70476-82-3; histone lysine methyltransferase, 9076-80-6; Antigens, CD; BTN3A1 protein, human; Butyrophilins; Histone-Lysine N-Me…							Balgobind, B.V., Zwaan, C.M., Pieters, R., Van Den Heuvel-Eibrink, M.M., The heterogeneity of pediatric mll-rearranged acute myeloid leukemia (2011) Leukemia, 25, pp. 1239-1248; Meyer, C., Hofmann, J., Burmeister, T., Groger, D., Park, T.S., Emerenciano, M., Pombo De Oliveira, M., The mll recombinome of acute leukemias in 2013 (2013) Leukemia, 27, pp. 2165-2176; Schoch, C., Schnittger, S., Klaus,…	Malinowska, I.; Department of Pediatrics, Hematology and Oncology, Medical University of Warsaw, 61 Żwirki i Wigury Street, Poland; email: iwona.malinowska@wum.edu.pl			Springer New York LLC	652598		AEMBA	28785923	English	Adv. Exp. Med. Biol.	Book Chapter	Final		Scopus	2-s2.0-85030638103
De Bruin R.C.G., Stam A.G.M., Vangone A., Van Bergen En Henegouwen P.M.P., Verheul H.M.W., Sebestyén Z., Kuball J., Bonvin A.M.J.J., De Gruijl T.D., Van Der Vliet H.J.	44861066500;7005691200;53165197000;7003857318;7005577619;6603065857;6602833329;7003870500;6701507405;35399372300;	Prevention of Vγ9Vδ2 T cell activation by a Vγ9Vδ2 TCR nanobody	2017	Journal of Immunology	198	1		308	317		4	10.4049/jimmunol.1600948	https://www.scopus.com/inward/record.uri?eid=2-s2.0-85007007572&doi=10.4049%2fjimmunol.1600948&partnerID=40&md5=7347c4a96511ddd58822eafbfce0948a	Department of Medical Oncology, VU University Medical Center, HVAmsterdam, 1081, Netherlands; Bijvoet Center for Biomolecular Research, Faculty of Science, Utrecht University, Utrecht, 3584 CH, Netherlands; Department of Cell Biology, Faculty of Science, Utrecht University, Utrecht, 3584 CH, Netherlands; Laboratory of Translational Immunology, Department of Hematology, University Medical Center U…	De Bruin, R.C.G., Department of Medical Oncology, VU University Medical Center, HVAmsterdam, 1081, Netherlands; Stam, A.G.M., Department of Medical Oncology, VU University Medical Center, HVAmsterdam, 1081, Netherlands; Vangone, A., Bijvoet Center for Biomolecular Research, Faculty of Science, Utrecht University, Utrecht, 3584 CH, Netherlands; Van Bergen En Henegouwen, P.M.P., Department of Cell …	Vγ9Vδ2 T cell activation plays an important role in antitumor and antimicrobial immune responses. However, there are conditions in which Vγ9Vδ2 T cell activation can be considered inappropriate for the host. Patients treated with aminobisphosphonates for hypercalcemia or metastatic bone disease often present with a debilitating acute phase response as a result of Vγ9Vδ2 T cell activation. To date…		aminobisphosphonate; bisphosphonic acid derivative; butyrophilin; butyrophilin 3A1; CD69 antigen; compactin; gamma interferon; interleukin 2 receptor alpha; lysosome associated membrane protein 1; nanobody; tumor necrosis factor; unclassified drug; v gamma9 v delta2 tcr nanobody; lymphocyte antigen receptor; neutralizing antibody; single chain fragment variable antibody; adult; antigen binding; a…		compactin, 73573-88-3; gamma interferon, 82115-62-6; single chain fragment variable antibody, 334577-34-3, 334577-38-7; Antibodies, Neutralizing; Receptors, Antigen, T-Cell, gamma-delta; Single-Chain Antibodies							Fowler, D.W., Bodman-Smith, M.D., Harnessing the power of Vδ2 cells in cancer immunotherapy (2015) Clin. Exp. Immunol., 180, pp. 1-10; Bouet-Toussaint, F., Cabillic, F., Toutirais, O., Le Gallo, M., Thomas De La Pintière, C., Daniel, P., Genetet, N., Catros, V., Vγ9Vδ2 T cell-mediated recognition of human solid tumors. Potential for immunotherapy of hepatocellular and colorectal carcinomas (2008)…	Van Der Vliet, H.J.; VU University Medical Center, Department of Medical Oncology, Room 3A38, De Boelelaan 1117, Netherlands; email: jj.vandervliet@vumc.nl			American Association of Immunologists	221767		JOIMA	27895170	English	J. Immunol.	Article	Final	Open Access	Scopus	2-s2.0-85007007572
Le Bouteiller P.	55209680300;	HLA Class I chromosomal region, genes, and products: Facts and questions	2017	Critical Reviews in Immunology	37	2-6		317	357		2	10.1615/CritRevImmunol.v37.i2-6.80	https://www.scopus.com/inward/record.uri?eid=2-s2.0-85059225345&doi=10.1615%2fCritRevImmunol.v37.i2-6.80&partnerID=40&md5=c0df6b3a606ac5e897f096e2944450f4	Unité INSERM 395, CHU Purpan, BP 3028, Toulouse, 31024, France	Le Bouteiller, P., Unité INSERM 395, CHU Purpan, BP 3028, Toulouse, 31024, France	Among the various areas of recent investigation in the field of human MHC class I antigens, the following have been selected for discussion in this review: (I) classical HLA class I genes: are they ubiquitously expressed?, what are the special features of their polymorphism?, are HLA-C molecules functional?, (2) non-classical HLA class I gene products: how restricted is their tissue distribution?…	Classical/nonclassical class I genes; Human MHC; Molecular organization; Polymorphism; Regulation	beta tubulin; butyrophilin; cis acting element; hemochromatosis protein; HLA A antigen; HLA antigen class 1; HLA B antigen; HLA C antigen; HLA E antigen; HLA F antigen; HLA G antigen; hsr1 protein; myelin oligodendrocyte glycoprotein; octamer transcription factor 4; prolactin; protein; protein p5; T lymphocyte receptor; trans acting factor; unclassified drug; vitronectin; HLA antigen class 1; ant…		beta tubulin, 87090-36-6; hemochromatosis protein, 217641-96-8; prolactin, 12585-34-1, 50647-00-2, 9002-62-4; protein, 67254-75-5; Chromatin; Histocompatibility Antigens Class I												10408401		CCRID	29773025	English	Begell House Inc.	Review	Final	Open Access	Scopus
Seow W.J., Matsuo K., Hsiung C.A., Shiraishi K., Song M., NamKim H., Wong M.P., Hong Y.-C., Dean Hosgood H., III, Wang Z., Chang I.-S., Wang J.-C., Chatterjee N., Tucker M., Wei H., Mitsudomi T., Zheng W., Kim J.H., Zhou B., Caporaso N.E., Albanes D., Shin M.-H., Chung L.P., An S.-J., Wang P., Zheng H., Yatabe Y., Zhang X.-C., Kim Y.T., Shu X.-O., Kim Y.-C., Bassig B.A., Chang J., Man Ho J.C., Ji…	55511075900;7401602814;7006014026;7202509586;56723259300;57194024764;7403907887;7403393231;56353204400;35346086300;7201742359;7701314889;7004286059;7201659716;49662449700;7006672879;56393517800;56239913400;7401906866;35376837100;7006558522;7401537616;24315879100;9736350600;35325529200;56440556100;7005949450;55999072500;55584791536;55630916600;35201246200;36700998400;55716798500;7402649981;7102566…	Association between GWAS-identified lung adenocarcinoma susceptibility loci and EGFR mutations in never-smoking Asian women, and comparison with findings from Western populations	2017	Human Molecular Genetics	26	2		454	465		16	10.1093/hmg/ddw414	https://www.scopus.com/inward/record.uri?eid=2-s2.0-85018291744&doi=10.1093%2fhmg%2fddw414&partnerID=40&md5=d03f82749390c401bd28f40961d35578	Division of Cancer Epidemiology and Genetics, National Cancer Institute, Bethesda, MD, United States; Saw Swee Hock School of Public Health, National University of Singapore, National University Health System, Singapore; Division of Molecular Medicine, Aichi Cancer Center Research Institute, Nagoya, Japan; Institute of Population Health Sciences, National Health Research Institutes, Zhunan, Taiwa…	Seow, W.J., Division of Cancer Epidemiology and Genetics, National Cancer Institute, Bethesda, MD, United States, Saw Swee Hock School of Public Health, National University of Singapore, National University Health System, Singapore; Matsuo, K., Division of Molecular Medicine, Aichi Cancer Center Research Institute, Nagoya, Japan; Hsiung, C.A., Institute of Population Health Sciences, National Hea…	To evaluate associations by EGFR mutation status for lung adenocarcinoma risk among never-smoking Asian women, we conducted a meta-analysis of 11 loci previously identified in genome-wide association studies (GWAS). Genotyping in an additional 10,780 never-smoking cases and 10,938 never-smoking controls from Asia confirmed associations with eight known single nucleotide polymorphisms (SNPs). Two …		adult; aged; Article; Asian; BPTF gene; BTNL2 gene; cancer risk; Chinese; chromosome 17q; controlled study; DCBLD1 gene; EGFR gene; female; gene frequency; gene locus; gene mutation; genetic association; genetic susceptibility; genome-wide association study; genotype; germline mutation; HLA DPB1 gene; human; human tissue; Japanese (people); lung adenocarcinoma; major clinical study; oncogene; pri…		epidermal growth factor receptor, 79079-06-4; Antigens, Nuclear; BTNL2 protein, human; Butyrophilins; DCBLD2 protein, human; EGFR protein, human; fetal Alzheimer antigen; HLA-DP beta-Chains; HLA-DPB1 antigen; Membrane Proteins; Nerve Tissue Proteins; Receptor, Epidermal Growth Factor; Transcription Factors			Agency for Science, Technology and Research: STAR Ministry of Education, Culture, Sports, Science and Technology National Foundation for Cancer Research National Natural Science Foundation of China: 30890034 A111218-11-GM04 Government of Jiangsu Province: BE2010715 Research Grants Council, University Grants Committee, RGC, UGC: 781511M 104-2319-B-400-002 Department of Education of Liaoning Provin…	This study was supported by a Grant-in-Aid for Scientific Research on Priority Areas from the Ministry of Education, Science, Sports, Culture and Technology of Japan, a Grant-in-Aid for the Third Term Comprehensive 10-Year Strategy for Cancer Control from the Ministry Health, Labor and Welfare of Japan, by Health and Labor Sciences Research Grants for Research on Applying Health Technology from t…			Ferlay, J., Soerjomataram, I., Ervik, M., Dikshit, R., Eser, S., Mathers, C., Rebelo, M., Bray, F., Cancer incidence and mortality worldwide: sources, methods and major patterns in GLOBOCAN 2012 (2013) Int. J. Cancer; Chen, W., Zheng, R., Zeng, H., Zhang, S., Epidemiology of lung cancer in China (2015) Thorac. Cancer, 6, pp. 209-215; Sun, S., Schiller, J.H., Gazdar, A.F., Lung cancer in never smo…	Seow, W.J.Tahir Foundation Building, 12 Science Drive 2, #09-01H, Singapore; email: ephswj@nus.edu.sg			Oxford University Press	9646906		HMGEE	28025329	English	Hum. Mol. Genet.	Article	Final	Open Access	Scopus	2-s2.0-85018291744
Seo M., Lee S.-O., Kim J.-H., Hong Y., Kim S., Kim Y., Min D.-H., Kong Y.-Y., Shin J., Ahn K., Barber G.N.	57212567544;8595731600;57089335700;55767920600;55831299000;57192380184;7201670306;7201616022;55499119700;7202870712;7103023668;	MAP4-regulated dynein-dependent trafficking of BTN3A1 controls the TBK1-IRF3 signaling axis	2016	Proceedings of the National Academy of Sciences of the United States of America	113	50		14390	14395		9	10.1073/pnas.1615287113	https://www.scopus.com/inward/record.uri?eid=2-s2.0-85005949327&doi=10.1073%2fpnas.1615287113&partnerID=40&md5=d44cde91ba55c08e3198041a347e90ab	Center for RNA Research, Institute for Basic Science, Seoul, 08826, South Korea; School of Biological Sciences, Seoul National University, Seoul, 08826, South Korea; Department of Chemistry, Seoul National University, Seoul, 08826, South Korea; Department of Microbiology, Inha University, College of Medicine, Incheon, 22212, South Korea; University of Miami, School of Medicine, United States	Seo, M., Center for RNA Research, Institute for Basic Science, Seoul, 08826, South Korea, School of Biological Sciences, Seoul National University, Seoul, 08826, South Korea; Lee, S.-O., Center for RNA Research, Institute for Basic Science, Seoul, 08826, South Korea, School of Biological Sciences, Seoul National University, Seoul, 08826, South Korea; Kim, J.-H., School of Biological Sciences, Seo…	The innate immune system detects viral nucleic acids and induces type I interferon (IFN) responses. The RNA- and DNA-sensing pathways converge on the protein kinase TANK-binding kinase 1 (TBK1) and the transcription factor IFN-regulatory factor 3 (IRF3). Activation of the IFN signaling pathway is known to trigger the redistribution of key signaling molecules to punctate perinuclear structures, bu…	BTN3A1; Dynein; MAP4; TBK1-IRF3 axis; Type I IFN signaling	beta interferon; butyrophilin; butyrophilin 3A1; DNA; dynein adenosine triphosphatase; interferon regulatory factor 3; microtubule associated protein 4; nucleic acid; protein kinase; TANK binding kinase 1; unclassified drug; BTN3A1 protein, human; butyrophilin; dynein adenosine triphosphatase; interferon; interferon regulatory factor 3; IRF3 protein, human; leukocyte antigen; MAP4 protein, human;…		DNA, 9007-49-2; dynein adenosine triphosphatase; interferon regulatory factor 3, 172493-30-0; protein kinase, 9026-43-1; protein serine threonine kinase; Antigens, CD; BTN3A1 protein, human; Butyrophilins; DNA, Viral; Dyneins; Interferon Regulatory Factor-3; Interferon Type I; IRF3 protein, human; MAP4 protein, human; Microtubule-Associated Proteins; Protein-Serine-Threonine Kinases; RNA, Small I…			Sungkyunkwan University Korea Basic Science Institute Ministry of Education, MOE: 2012-015863 Ministry of Science, ICT and Future Planning, MSIP Korea University, KU: IBS-R008-D1 National Research Foundation of Korea, NRF	We thank Jin-Hyun Ahn (Sungkyunkwan University) for providing HSV-1, and Moon Jung Song (Korea University) for SEV. RSV was a gift from Man Ki Song at the International Vaccine Institute. This work was supported by Grant IBS-R008-D1 from the Institute for Basic Science of the Ministry of Science, ICT, and Future Planning of Korea (to K.A.). The Global PhD Fellowship Program through the National R…			Medzhitov, R., Preston-Hurlburt, P., Janeway, C.A., Jr., A human homologue of the drosophila toll protein signals activation of adaptive immunity (1997) Nature, 388 (6640), pp. 394-397; Kato, H., Takahasi, K., Fujita, T., RIG-I-like receptors: Cytoplasmic sensors for non-self RNA (2011) Immunol Rev, 243 (1), pp. 91-98; Keating, S.E., Baran, M., Bowie, A.G., Cytosolic DNA sensors regulating type I…	Ahn, K.; Center for RNA Research, Institute for Basic ScienceSouth Korea; email: ksahn@snu.ac.kr			National Academy of Sciences	278424		PNASA	27911820	English	Proc. Natl. Acad. Sci. U. S. A.	Article	Final	Open Access	Scopus	2-s2.0-85005949327
Pacheco Y., Calender A., Israël-Biet D., Roy P., Lebecque S., Cottin V., Bouvry D., Nunes H., Sève P., Pérard L., Devouassoux G., Freymond N., Khouatra C., Wallaert B., Lamy R., Elsensohn M.-H., Bardel C., Valeyre D.	7004467204;7006852523;7005834783;7402231746;56218691200;7004305225;23110058700;7003613149;56228202600;23006345200;56017314900;12771169500;6508272666;7101642006;56536508600;55888918500;8872313500;56259713000;	Familial vs. sporadic sarcoidosis: BTNL2 polymorphisms, clinical presentations, and outcomes in a French cohort	2016	Orphanet Journal of Rare Diseases	11	1	165				12	10.1186/s13023-016-0546-4	https://www.scopus.com/inward/record.uri?eid=2-s2.0-85001055640&doi=10.1186%2fs13023-016-0546-4&partnerID=40&md5=28c96737d92c797e6527770ea19b2b65	Hospices Civils de Lyon, Centre Hospitalier Lyon Sud, Université Claude Bernard-Lyon 1-EA-7426, Lyon, France; Hospices Civils de Lyon, Hôpital Edouard Herriot, Plateforme de Génétique moléculaire-CR-21076, Université Claude Bernard-Lyon 1, INSERM U1052, Lyon, France; AP-HP, Hôpital Européen Georges Pompidou, Service de Pneumologie, Centre de Compétence des Maladies Pulmonaires Rares, Université R…	Pacheco, Y., Hospices Civils de Lyon, Centre Hospitalier Lyon Sud, Université Claude Bernard-Lyon 1-EA-7426, Lyon, France, Université Claude Bernard Lyon 1-EA-7426, 165 Chemin du Grand Revoyet, Pierre Benite, F-69495, France; Calender, A., Hospices Civils de Lyon, Hôpital Edouard Herriot, Plateforme de Génétique moléculaire-CR-21076, Université Claude Bernard-Lyon 1, INSERM U1052, Lyon, France; I…	Background: The occurrence of familial forms of sarcoidosis (OMIM 181100) suggests a genetic predisposition. The involvement of butyrophilin-like 2 (BTNL2) gene (rs2076530 variant) has to be investigated. Results: The study performed independent analyses of BTNL2 polymorphism, clinical phenotypes, and outcomes in familial vs. sporadic presentations in 256 sporadic and 207 familial cases from 140 …	Candidate gene association study; Classification; Human BTNL2 protein; Medical genetics; Sarcoidosis	adult; Article; BTNL2 gene; cohort analysis; controlled study; disease severity; familial sarcoidosis; female; France; gene; gene sequence; genetic association; human; lung sarcoidosis; major clinical study; male; observational study; phenotype; prospective study; sarcoidosis; single nucleotide polymorphism; sporadic sarcoidosis; genetic predisposition; genetics; genotype; middle aged; multivaria…		BTNL2 protein, human; Butyrophilins			Hospices Civils de Lyon	The authors thank Juthier L, Ouaglal H, and Castaldi MH for their technical assistance and Jean Iwaz (Hospices Civils de Lyon) for the revision of the final versions of this manuscrip			Valeyre, D., Prasse, A., Nunes, H., Uzunhan, Y., Brillet, P.Y., Müller-Quernheim, J., Sarcoidosis (2014) Lancet, 383, pp. 1155-1167. , 24090799; Lin, Y., Wei, J., Fan, L., Cheng, D., BTNL2 gene polymorphism and sarcoidosis susceptibility: A meta-analysis (2015) PLoS ONE, 10, p. e0122639. , 25849037 4388687; Scadding, J.G., Prognosis of intrathoracic sarcoidosis in England. A review of 136 cases a…	Pacheco, Y.; Hospices Civils de Lyon, Centre Hospitalier Lyon Sud, Université Claude Bernard-Lyon 1-EA-7426France; email: yves.pacheco@univ-lyon1.fr			BioMed Central Ltd.	17501172			27914482	English	Orphanet J. Rare Dis.	Article	Final	Open Access	Scopus	2-s2.0-85001055640
Srivastava K., Lee E., Owens E., Rujirojindakul P., Flegel W.A.	55240511300;57192296506;57192294913;22956575900;36803136800;	Full-length nucleotide sequence of ERMAP alleles encoding Scianna (SC) antigens	2016	Transfusion	56	12		3047	3054		4	10.1111/trf.13801	https://www.scopus.com/inward/record.uri?eid=2-s2.0-85003520612&doi=10.1111%2ftrf.13801&partnerID=40&md5=0bbec718389ba97f63085724c1147db7	Department of Transfusion Medicine, Clinical Center, National Institutes of Health, Bethesda, MD, United States; Department of Pathology, Faculty of Medicine, Prince of Songkla University, Songkhla, Thailand	Srivastava, K., Department of Transfusion Medicine, Clinical Center, National Institutes of Health, Bethesda, MD, United States; Lee, E., Department of Transfusion Medicine, Clinical Center, National Institutes of Health, Bethesda, MD, United States; Owens, E., Department of Transfusion Medicine, Clinical Center, National Institutes of Health, Bethesda, MD, United States; Rujirojindakul, P., Depa…	BACKGROUND: Scianna (SC) blood group system comprises two antithetical antigens, Sc1 and Sc2, and five additional antigens. The antigens reside on a glycoprotein encoded by the erythroblast membrane–associated protein (ERMAP) gene. For the common ERMAP alleles, we determined the full-length nucleotide sequence that encodes the Scianna glycoprotein. STUDY DESIGN AND METHODS: Blood donor samples fr…		antigen; nucleotide; Scianna antigen; unclassified drug; blood group antigen; butyrophilin; scianna antigens; 3' untranslated region; allele; Article; blood donor; chromosome; clinical article; erythroblast membrane associated protein gene; gene; gene sequence; genetic code; haplotype; human; intron; nucleotide sequence; polymerase chain reaction; single nucleotide polymorphism; allele; ancestry …		Blood Group Antigens; Butyrophilins; scianna antigens				We thank Harvey G. Klein for review and Elizabeth J. Furlong for English editing. Eunah Lee and Eric Owens participated in the study during their Summer Internship Program at NIH in 2014.			Su, Y.Y., Gordon, C.T., Ye, T.Z., Human ERMAP: an erythroid adhesion/receptor transmembrane protein (2001) Blood Cells Mol Dis, 27, pp. 938-949; Lewis, M., Kaita, H., Chown, B., Scianna blood group system (1974) Vox Sang, 27, pp. 261-264; Wagner, F.F., Poole, J., Flegel, W.A., Scianna antigens including Rd are expressed by ERMAP (2003) Blood, 101, pp. 752-757; Xu, H., Foltz, L., Sha, Y., Cloning …	Flegel, W.A.; Department of Transfusion Medicine, Clinical Center, National Institutes of HealthUnited States; email: waf@nih.gov			Blackwell Publishing Inc.	411132		TRANA	27612015	English	Transfusion	Article	Final		Scopus	2-s2.0-85003520612
Nerdal P.T., Peters C., Oberg H.-H., Zlatev H., Lettau M., Quabius E.S., Sousa S., Gonnermann D., Auriola S., Olive D., Määttä J., Janssen O., Kabelitz D.	56644969400;57199774216;6603668256;56469728200;24067018600;6602954966;55963109800;56638315700;7003495721;7201642834;6602190175;7005863296;56881745000;	Butyrophilin 3A/CD277-dependent activation of human γδ T cells: Accessory cell capacity of distinct leukocyte populations	2016	Journal of Immunology	197	8		3059	3068		11	10.4049/jimmunol.1600913	https://www.scopus.com/inward/record.uri?eid=2-s2.0-84991467129&doi=10.4049%2fjimmunol.1600913&partnerID=40&md5=1b98c08e7b173f2e2e8f321bf928e162	Institute of Immunology, Christian-Albrechts-University of Kiel and University Hospital Schleswig-Holstein, Arnold-Heller Street 3, Kiel, D-24105, Germany; School of Pharmacy, Faculty of Health Sciences, University of Eastern Finland, Kuopio, 70211, Finland; Department of Otorhinolaryngology, Head and Neck Surgery, University Hospital Schleswig-Holstein, Kiel, D-24105, Germany; Laboratoire D'Immu…	Nerdal, P.T., Institute of Immunology, Christian-Albrechts-University of Kiel and University Hospital Schleswig-Holstein, Arnold-Heller Street 3, Kiel, D-24105, Germany; Peters, C., Institute of Immunology, Christian-Albrechts-University of Kiel and University Hospital Schleswig-Holstein, Arnold-Heller Street 3, Kiel, D-24105, Germany; Oberg, H.-H., Institute of Immunology, Christian-Albrechts-Un…	Human Vg9Vd2 T cells recognize in a butyrophilin 3A/CD277-dependent way microbial (E)-4-hydroxy-3-methyl-but-2-enyl pyrophosphate (HMBPP) or endogenous pyrophosphates (isopentenyl pyrophosphate [IPP]). Nitrogen-bisphosphonates such as zoledronic acid (ZOL) trigger selective γδ T cell activation because they stimulate IPP production in monocytes by inhibiting the mevalonate pathway downstream of I…		4 hydroxy 3 methyl but 2 enyl pyrophosphate; butyrophilin 3A; CD14 antigen; farnesyl pyrophosphate synthase; interleukin 18; isopentenyl diphosphate; lymphocyte antigen; monoclonal antibody; monoclonal antibody CD277; pyrophosphate; synthetase; unclassified drug; zoledronic acid; 4-hydroxy-3-methyl-2-butenyl diphosphate; bisphosphonic acid derivative; blocking antibody; BTN3A1 protein, human; but…		interleukin 18, 189304-55-0; isopentenyl diphosphate, 358-71-4; pyrophosphate, 14000-31-8, 7722-88-5, 7758-16-9; synthetase, 9031-56-5, 9031-57-6; zoledronic acid, 118072-93-8, 131654-46-1, 165800-06-6, 165800-07-7; geranyltransferase, 37277-79-5, 50812-36-7; mevalonic acid, 150-97-0; 4-hydroxy-3-methyl-2-butenyl diphosphate; Antibodies, Blocking; Antigens, CD; BTN3A1 protein, human; Butyrophilin…							Wesch, D., Hinz, T., Kabelitz, D., Analysis of the TCR Vgamma repertoire in healthy donors and HIV-1-infected individuals (1998) Int. Immunol., 10, pp. 1067-1075; Fournié, J.J., Bonneville, M., Stimulation of gamma delta T cells by phosphoantigens (1996) Res. Immunol., 147, pp. 338-347; Vantourout, P., Hayday, A., Six-of-The-best: Unique contributions of γδ T cells to immunology (2013) Nat. Rev. …	Kabelitz, D.; Institute of Immunology, Christian-Albrechts-University of Kiel and University Hospital Schleswig-Holstein, Arnold-Heller Street 3, Germany; email: dietrich.kabelitz@uksh.de			American Association of Immunologists	221767		JOIMA	27619996	English	J. Immunol.	Article	Final	Open Access	Scopus	2-s2.0-84991467129
Benyamine A., Le Roy A., Mamessier E., Gertner-Dardenne J., Castanier C., Orlanducci F., Pouyet L., Goubard A., Collette Y., Vey N., Scotet E., Castellano R., Olive D.	23097132000;56106988500;6507665896;23102439800;35218747700;6504637187;15754572100;12792987700;55940339600;7003728240;6601955740;7005462645;7201642834;	BTN3A molecules considerably improve Vγ9Vδ2T cells-based immunotherapy in acute myeloid leukemia	2016	OncoImmunology	5	10					14	10.1080/2162402X.2016.1146843	https://www.scopus.com/inward/record.uri?eid=2-s2.0-84991030621&doi=10.1080%2f2162402X.2016.1146843&partnerID=40&md5=4e94341d26698f390dcf8948a35c7bf4	Inserm, U1068, Centre de Recherche en Cancérologie de Marseille (CRCM), Immunity & Cancer, Institut Paoli-Calmettes, Aix-Marseille Université UM 105, CNRS UMR 7258, Marseilles, France; Inserm, U1068, Centre de Recherche en Cancérologie de Marseille (CRCM), molecular Oncology, Institut Paoli-Calmettes, Aix-Marseille Université UM 105, CNRS UMR 7258, Marseilles, France; Inserm, U1068, CRCM, TrGET P…	Benyamine, A., Inserm, U1068, Centre de Recherche en Cancérologie de Marseille (CRCM), Immunity & Cancer, Institut Paoli-Calmettes, Aix-Marseille Université UM 105, CNRS UMR 7258, Marseilles, France; Le Roy, A., Inserm, U1068, Centre de Recherche en Cancérologie de Marseille (CRCM), Immunity & Cancer, Institut Paoli-Calmettes, Aix-Marseille Université UM 105, CNRS UMR 7258, Marseilles, France; Ma…	Given their recognized ability to kill acute myeloid leukemia (AML) blasts both in vitro and in vivo, Vγ9Vδ2 T cells are of growing interest in the design of new strategies of immunotherapy. We show that the Butyrophilin3A (BTN3A, CD277) subfamily is a critical determinant of Vγ9Vδ2 TCR-mediated recognition of human primary AML blasts ex vivo. Moreover, anti-BTN3A 20.1 agonist monoclonal antibodi…	Acute myeloid leukemia; aminobisphosphonate; BTN3A; immunotherapy; monoclonal antibody; γδT cells	butyrophilin3A antibody; monoclonal antibody; T lymphocyte receptor; unclassified drug; acute myeloblastic leukemia; animal model; Article; cancer immunotherapy; cell differentiation; chromium release assay; clinical article; controlled study; female; flow cytometry; human; human cell; mouse; natural killer cell; nonhuman; peripheral blood mononuclear cell; reverse transcription polymerase chain …									Butturini, A., Bortin, M.M., Gale, R.P., Graft-versus-leukemia following bone marrow transplantation (1987) Bone Marrow Transplant, 2 (3), pp. 233-242. , 3332173; Kunzmann, V., Bauer, E., Feurle, J., Weissinger, F., Tony, H.P., Wilhelm, M., Stimulation of gammadelta T cells by aminobisphosphonates and induction of antiplasma cell activity in multiple myeloma (2000) Blood, 96 (2), pp. 384-392. , 1…	Olive, D.; Aix Marseille, Université CRCM U1068 INSERM, Institut Paoli Calmettes 27 Bd Leï Roure, France; email: daniel.olive@inserm.fr			Taylor and Francis Inc.	21624011				English	OncoImmunology	Article	Final	Open Access	Scopus	2-s2.0-84991030621
Amaro A., Parodi F., Diedrich K., Angelini G., Götz C., Viaggi S., Maric I., Coviello D., Pistillo M.P., Morabito A., Mandalà M., Ghiorzo P., Visconti P., Gualco M., Anselmi L., Puzone R., Lanza F., Mosci C., Raggi F., Bosco M.C., Varesio L., Zeschnigk M., Spano L., Queirolo P., Pfeffer U.	48061042900;15847071000;57192100065;56878284300;57192101061;7004143512;57191280772;7003921883;57192330688;7005602514;56425720400;6603035331;7005268134;6506185879;57197297256;6506208450;55993913800;6602705698;35105651000;57190007351;7004878020;6602753019;56830279200;7004493994;7003630512;	Analysis of the expression and single-nucleotide variant frequencies of the butyrophilin-like 2 gene in patients with uveal melanoma	2016	JAMA Ophthalmology	134	10		1125	1133		5	10.1001/jamaophthalmol.2016.2691	https://www.scopus.com/inward/record.uri?eid=2-s2.0-84997108082&doi=10.1001%2fjamaophthalmol.2016.2691&partnerID=40&md5=41d7e6282b51c13490bec77db6b1ffdd	Laboratory of Molecular Pathology, Istituto di Ricovero e Cura a Carattere Scientifico, Azienda Ospedaliera Universitaria San Martino, IST Istituto Nazionale per la Ricerca sul Cancro, Largo Rosanna Benzi 10, Genova, 16132, Italy; Department of Earth Sciences, Environment, and Life, Università degli Studi di Genova, Genova, Italy; Intergruppo Melanoma Italiano, Genova, Italy; TIB-Molbiol Synthese…	Amaro, A., Laboratory of Molecular Pathology, Istituto di Ricovero e Cura a Carattere Scientifico, Azienda Ospedaliera Universitaria San Martino, IST Istituto Nazionale per la Ricerca sul Cancro, Largo Rosanna Benzi 10, Genova, 16132, Italy, Department of Earth Sciences, Environment, and Life, Università degli Studi di Genova, Genova, Italy; Parodi, F., Laboratory of Molecular Pathology, Istituto…	Importance: Chromosome 6p amplification is associated with more benign behavior for uveal melanomas (UMs) with an otherwise high risk of metastasis conferred by chromosome 3 monosomy. Chromosome 6p contains several members of the B7 family of immune regulator genes, including butyrophilin-like 2 (BTNL2; OMIM, 606000), which is associated with prostate cancer risk and autoimmune diseases. Objectiv…		adult; aged; Article; butyrophilin like 2 gene; cancer risk; chromosome 6; controlled study; disease free survival; exome; female; gene; gene amplification; gene expression; gene frequency; genotype; German (citizen); human; human cell; Italian (citizen); macrophage; major clinical study; male; metastasis; microarray analysis; missense mutation; polymerase chain reaction; priority journal; prosta…		DNA, 9007-49-2; BTNL2 protein, human; Butyrophilins; DNA, Neoplasm			Associazione Italiana per la Ricerca sul Cancro: 5x1000	This work was made possible by grants IG 17103 (Dr Pfeffer), IG 15460 (Dr Ghiorzo), and IG 17459 (Dr Varesio) from the Associazione Italiana per la Ricerca sul Cancro and 5x1000 funds to Dr Pistillo in 2011 and to Drs Pistillo, Pfeffer, Ghiorzo, and Queirolo in 2013.			Kujala, E., Mäkitie, T., Kivelä, T., Very long-term prognosis of patients with malignant uveal melanoma (2003) Invest Ophthalmol Vis Sci., 44 (11), pp. 4651-4659; Coupland, S.E., Lake, S.L., Zeschnigk, M., Damato, B.E., Molecular pathology of uveal melanoma (2013) Eye (Lond), 27 (2), pp. 230-242; Zeschnigk, M., Lohmann, D.R., Prognostic testing in uveal melanoma (2013) Cancer Genomics: Molecular …	Pfeffer, U.; Laboratory of Molecular Pathology, Istituto di Ricovero e Cura a Carattere Scientifico, Azienda Ospedaliera Universitaria San Martino, IST Istituto Nazionale per la Ricerca sul Cancro, Largo Rosanna Benzi 10, Italy; email: patologia.molecolare.integrata@gmail.com			American Medical Association	21686165			27532663	English	JAMA Ophthalmol.	Article	Final	Open Access	Scopus	2-s2.0-84997108082
Chen Z.W.	55553561000;	Protective immune responses of major Vγ2Vδ2 T-cell subset in M. tuberculosis infection	2016	Current Opinion in Immunology	42			105	112		12	10.1016/j.coi.2016.06.005	https://www.scopus.com/inward/record.uri?eid=2-s2.0-84979955454&doi=10.1016%2fj.coi.2016.06.005&partnerID=40&md5=289339bb81bde2cd6e282a78ee89b9c3	Department of Microbiology and Immunology, Center for Primate Biomedical Research, University of Illinois College of Medicine Chicago, 909 South Wolcott Avenue, MC790, E704, Chicago, IL 60612, United States	Chen, Z.W., Department of Microbiology and Immunology, Center for Primate Biomedical Research, University of Illinois College of Medicine Chicago, 909 South Wolcott Avenue, MC790, E704, Chicago, IL 60612, United States	Recent observation that prenyl pyrophosphates bind the Ig superfamily protein butyrophilin 3A1 (BTN3A1) suggests that modifying BTN3A1 activates major γδ T-cell subset, Vγ2Vδ2 T cells. Studies also show that microbial phosphoantigen HMBPP is required for expansion, pulmonary response, effector functions and memory polarization of Vγ2Vδ2 T cells during infections. Broad repertoires of cytokines in…		interleukin 2; tumor necrosis factor alpha; BCG vaccine; BTN3A1 protein, human; butyrophilin; gamma interferon; leukocyte antigen; lymphocyte antigen receptor; T-cell receptor Vdelta2, human; antibody titer; binding affinity; CD4+ T lymphocyte; CD8+ T lymphocyte; cell differentiation; cell expansion; cell proliferation; cell transport; cytokine production; host pathogen interaction; human; immune…		interleukin 2, 85898-30-2; gamma interferon, 82115-62-6; Antigens, CD; BTN3A1 protein, human; Butyrophilins; Interferon-gamma; Receptors, Antigen, T-Cell, gamma-delta; T-cell receptor Vdelta2, human; Tuberculosis Vaccines			Foundation for the National Institutes of Health: R01, HL129887, OD015092, RR13601, HL64560	The author thanks the Chen Lab staff for technical supports and suggestions. This work was supported by the National Institutes of Health R01 grants; HL64560 , HL129887 and OD015092 (RR13601) (all to ZWC).			Belmant, C., Espinosa, E., Poupot, R., Peyrat, M.A., Guiraud, M., Poquet, Y., Bonneville, M., Fournie, J.J., 3-Formyl-1-butyl pyrophosphate A novel mycobacterial metabolite-activating human gammadelta T cells (1999) J Biol Chem, 274, pp. 32079-32084; Eberl, M., Hintz, M., Reichenberg, A., Kollas, A.K., Wiesner, J., Jomaa, H., Microbial isoprenoid biosynthesis and human gammadelta T cell activatio…				Elsevier Ltd	9527915		COPIE	27491008	English	Curr. Opin. Immunol.	Review	Final		Scopus	2-s2.0-84979955454
Coupland S.E., Krishna Y.	7004778304;15843454600;	Genetic variants of the BTNL2 gene in uveal melanoma	2016	JAMA Ophthalmology	134	10		1133	1134		0	10.1001/jamaophthalmol.2016.2940	https://www.scopus.com/inward/record.uri?eid=2-s2.0-84997428742&doi=10.1001%2fjamaophthalmol.2016.2940&partnerID=40&md5=3b36a734ce51c6e53081494265705bbc	Department of Molecular and Clinical Cancer Medicine, University of Liverpool, William Duncan Bldg, 6 West Derby St, Liverpool, L7 8TX, United Kingdom	Coupland, S.E., Department of Molecular and Clinical Cancer Medicine, University of Liverpool, William Duncan Bldg, 6 West Derby St, Liverpool, L7 8TX, United Kingdom; Krishna, Y., Department of Molecular and Clinical Cancer Medicine, University of Liverpool, William Duncan Bldg, 6 West Derby St, Liverpool, L7 8TX, United Kingdom	[No abstract available]		btnl2 gene; gene; genetic variability; human; Note; priority journal; uvea melanoma; gene expression regulation; genetic variation; genetics; melanoma; uvea tumor; BTNL2 protein, human; butyrophilin; Butyrophilins; Gene Expression Regulation, Neoplastic; Genetic Variation; Humans; Melanoma; Uveal Neoplasms		BTNL2 protein, human; Butyrophilins							Coupland, S.E., Lake, S.L., Zeschnigk, M., Damato, B.E., Molecular pathology of uveal melanoma (2013) Eye (Lond), 27 (2), pp. 230-242; Amaro, A., Parodi, F., Diedrich, K., Analysis of the expression and single-nucleotide variant frequencies of the butyrophilin-like 2 gene in patients with uveal melanoma JAMA Ophthalmol., , [published online August 11, 2016]; Nguyen, T., Liu, X.K., Zhang, Y., Dong…	Coupland, S.E.; Department of Molecular and Clinical Cancer Medicine, University of Liverpool, William Duncan Bldg, 6 West Derby St, United Kingdom; email: s.e.coupland@liverpool.ac.uk			American Medical Association	21686165			27533527	English	JAMA Ophthalmol.	Note	Final		Scopus	2-s2.0-84997428742
Di Marco Barros R., Roberts N.A., Dart R.J., Vantourout P., Jandke A., Nussbaumer O., Deban L., Cipolat S., Hart R., Iannitto M.L., Laing A., Spencer-Dene B., East P., Gibbons D., Irving P.M., Pereira P., Steinhoff U., Hayday A.	55924382500;35077820100;57189969836;12240069400;36451838300;36550695200;14021190000;6504474742;55748512000;35175720800;57186315800;6602874876;7006281365;7101697929;8424102200;7202938127;35739216100;24347423700;	Epithelia Use Butyrophilin-like Molecules to Shape Organ-Specific γδ T Cell Compartments	2016	Cell	167	1		203	218		75	10.1016/j.cell.2016.08.030	https://www.scopus.com/inward/record.uri?eid=2-s2.0-84988624760&doi=10.1016%2fj.cell.2016.08.030&partnerID=40&md5=490b0d6f79adfb5e374087cea7d16ae6	Francis Crick Institute, London, WC2A3LY, United Kingdom; Peter Gorer Department of Immunobiology, King's College London, London, SE19RT, United Kingdom; MBPhD Programme, University College London, London, WC1E 6BT, United Kingdom; Department of Gastroenterology, Guy's and St Thomas’ Foundation Trust, London, SE17EH, United Kingdom; Department of Immunology, Pasteur Institute, Paris, 75015, Franc…	Di Marco Barros, R., Francis Crick Institute, London, WC2A3LY, United Kingdom, Peter Gorer Department of Immunobiology, King's College London, London, SE19RT, United Kingdom, MBPhD Programme, University College London, London, WC1E 6BT, United Kingdom; Roberts, N.A., Francis Crick Institute, London, WC2A3LY, United Kingdom; Dart, R.J., Francis Crick Institute, London, WC2A3LY, United Kingdom, Pet…	Many body surfaces harbor organ-specific γδ T cell compartments that contribute to tissue integrity. Thus, murine dendritic epidermal T cells (DETCs) uniquely expressing T cell receptor (TCR)-Vγ5 chains protect from cutaneous carcinogens. The DETC repertoire is shaped by Skint1, a butyrophilin-like (Btnl) gene expressed specifically by thymic epithelial cells and suprabasal keratinocytes. However…		butyrophilin; butyrophilin 1; butyrophilin 6; CD24 antigen; CD45RB antigen; CD5 antigen; CD69 antigen; CD8 antigen; CD8 antigen alpha alpha; chemokine receptor CCR9; food antigen; Hermes antigen; interleukin 2 receptor beta; protein; T lymphocyte receptor alpha chain; T lymphocyte receptor beta chain; Thy antigen; thy1 antigen; transcription factor Sox; transcription factor sox13; unclassified dr…	GENBANK: GSE85422	protein, 67254-75-5; Btnl1 protein, mouse; BTNL8 protein, human; Butyrophilins; Receptors, Antigen, T-Cell, gamma-delta			North Bristol NHS Trust National Space Biomedical Research Institute Center for Outcomes Research and Evaluation, Yale School of Medicine Cancer Research UK: FC001093 Wellcome Trust: 106292/Z/14/Z, 100156/Z/12/Z SPP 1656-2 Research Councils UK	We thank Professors K. Hogquist (Minnesota) and D. Kabelitz (Kiel) and Drs. D. Wesch (Kiel) and M. Smits (Erasmus University, Rotterdam) for reagents; the flow cytometry, bio-informatics, and biological service units of the Francis Crick Institute, the Peter Gorer Department of Immunobiology and the Guy’s Hospital Biomedical Research Centre (BRC) for outstanding technical support; and Drs. L. Abe…			Abeler-Dörner, L., Swamy, M., Williams, G., Hayday, A.C., Bas, A., Butyrophilins: an emerging family of immune regulators (2012) Trends Immunol., 33, pp. 34-41; Adams, E.J., Gu, S., Luoma, A.M., Human gamma delta T cells: Evolution and ligand recognition (2015) Cell. Immunol., 296, pp. 31-40; Afrache, H., Gouret, P., Ainouche, S., Pontarotti, P., Olive, D., The butyrophilin (BTN) gene family: fro…	Hayday, A.; Francis Crick InstituteUnited Kingdom; email: adrian.hayday@kcl.ac.uk			Cell Press	928674		CELLB	27641500	English	Cell	Article	Final	Open Access	Scopus	2-s2.0-84988624760
Woo Y.R., Lim J.H., Cho D.H., Park H.J.	57190872027;57194710681;57190403677;7601564710;	Rosacea: Molecular mechanisms and management of a chronic cutaneous inflammatory condition	2016	International Journal of Molecular Sciences	17	9	1562				32	10.3390/ijms17091562	https://www.scopus.com/inward/record.uri?eid=2-s2.0-84988484308&doi=10.3390%2fijms17091562&partnerID=40&md5=496a2d3266181b5381fdac7ba16f2b1f	Department of Dermatology, Yeouido St. Mary’s Hospital, College of Medicine The Catholic University of Korea, Seoul, 07345, South Korea; Department of Life Science, Sookmyung Women’s University, Seoul, 04310, South Korea	Woo, Y.R., Department of Dermatology, Yeouido St. Mary’s Hospital, College of Medicine The Catholic University of Korea, Seoul, 07345, South Korea; Lim, J.H., Department of Dermatology, Yeouido St. Mary’s Hospital, College of Medicine The Catholic University of Korea, Seoul, 07345, South Korea; Cho, D.H., Department of Life Science, Sookmyung Women’s University, Seoul, 04310, South Korea; Park, H…	Rosacea is a chronic cutaneous inflammatory disease that affects the facial skin. Clinically, rosacea can be categorized into papulopustular, erythematotelangiectatic, ocular, and phymatous rosacea. However, the phenotypic presentations of rosacea are more heterogeneous. Although the pathophysiology of rosacea remains to be elucidated, immunologic alterations and neurovascular dysregulation are t…	Genetic; Immune defect; Inflammation; Neurovascular dysregulation; Rosacea; Triggering factor	cathelicidin; cathelicidin antimicrobial peptide LL 37; doxycycline; interleukin 1; interleukin 1beta; interleukin 6; ivermectin; kallikrein 5; metronidazole; toll like receptor 2; tumor necrosis factor; vitamin D; BTNL2 protein, human; butyrophilin; caspase recruitment domain protein 15; glutathione transferase; HLA DR antigen; NOD2 protein, human; adaptive immunity; B lymphocyte activation; Dem…		cathelicidin, 170006-50-5; doxycycline, 10592-13-9, 17086-28-1, 564-25-0, 94088-85-4; ivermectin, 70288-86-7; metronidazole, 39322-38-8, 443-48-1; toll like receptor 2, 203811-81-8; glutathione transferase, 50812-37-8; BTNL2 protein, human; Butyrophilins; Glutathione Transferase; HLA-DR alpha-Chains; NOD2 protein, human; Nod2 Signaling Adaptor Protein			Ministry of Science, ICT and Future Planning, MSIP: 2016M3D1A1021387, 2015R1C1A2A01055073 Ministry of Education, Science and Technology, MEST National Research Foundation of Korea, NRF	This research was supported by the Basic Science Research program and Creative Materials Discovery Program through the National Research Foundation of Korea (NRF), which is funded by the Ministry of Education, Science and Technology and the Ministry of Science, ICT and Future Planning (2015R1C1A2A01055073, and 2016M3D1A1021387).			Steinhoff, M., Schauber, J., Leyden, J.J., New insights into rosacea pathophysiology: A review of recent findings (2013) J. Am. Acad. Dermatol, 69, pp. S15-S26; Tan, J., Berg, M., Rosacea: Current state of epidemiology (2013) J. Am. Acad. Dermatol, 69, pp. S27-S35; Two, A.M., Wu, W., Gallo, R.L., Hata, T.R., Rosacea: Part I. Introduction, categorization, histology, pathogenesis, and risk factors …	Park, H.J.; Department of Dermatology, Yeouido St. Mary’s Hospital, College of Medicine The Catholic University of KoreaSouth Korea; email: hjpark@catholic.ac.kr			MDPI AG	16616596			27649161	English	Int. J. Mol. Sci.	Review	Final	Open Access	Scopus	2-s2.0-84988484308
Chattaway J., Ramirez-Valdez R.A., Chappell P.E., Caesar J.J.E., Lea S.M., Kaufman J.	56237229700;57191473057;56585586900;36926569000;7006553146;7403022787;	Different modes of variation for each BG lineage suggest different functions	2016	Open Biology	6	9	160188				3	10.1098/rsob.160188	https://www.scopus.com/inward/record.uri?eid=2-s2.0-84990856249&doi=10.1098%2frsob.160188&partnerID=40&md5=fb8881cc16ad54b9c2c88f5379875c9a	Department of Pathology, University of Cambridge, Cambridge, CB2 1QP, United Kingdom; Sir William Dunn School of Pathology, University of Oxford, Oxford, OX1 3RE, United Kingdom; Department of Veterinary Medicine, University of Cambridge, Cambridge, CB3 0ES, United Kingdom; Vaccine Research Center, NIAID, NIH, 40 Convent Drive, Building 40, Bethesda, MA 20892, United States	Chattaway, J., Department of Pathology, University of Cambridge, Cambridge, CB2 1QP, United Kingdom; Ramirez-Valdez, R.A., Department of Pathology, University of Cambridge, Cambridge, CB2 1QP, United Kingdom, Vaccine Research Center, NIAID, NIH, 40 Convent Drive, Building 40, Bethesda, MA 20892, United States; Chappell, P.E., Sir William Dunn School of Pathology, University of Oxford, Oxford, OX1…	Mammalian butyrophilins have various important functions, one for lipid binding but others as ligands for co-inhibition of αβ T cells or for stimulation of γδ T cells in the immune system. The chicken BG homologues are dimers, with extracellular immunoglobulin variable (V) domains joined by cysteines in the loop equivalent to complementarity-determining region 1 (CDR1). BG genes are found in thre…	Avian; B-G; Gene conversion; Segmental exchange; Selection; SKINT	avian protein; butyrophilin; complementary DNA; myelin oligodendrocyte glycoprotein; RNA; allele; alternative RNA splicing; amino acid sequence; animal; chemical model; chemistry; chicken; chromosome; exon; genetic variation; genetics; metabolism; molecular evolution; nucleotide sequence; physiology; Alleles; Alternative Splicing; Amino Acid Sequence; Animals; Avian Proteins; Base Sequence; Butyr…		RNA, 63231-63-0; Avian Proteins; Butyrophilins; DNA, Complementary; Myelin-Oligodendrocyte Glycoprotein; RNA			Biotechnology and Biological Sciences Research Council Wellcome Trust: 089305, RG49834	This work was supported by the Wellcome Trust, through studentship RG49834 for J.J.E.C., programme grant 089305 to J.K. and a Senior Investigator Award to S.M.L., as well as by the Biotechnology and Biological Sciences Research Council (BBSRC) through a studentship to P.E.C. We thank Prof. Michael Ratcliffe for interesting discussions about gene conversion, Michael Harrison for fixing figure S2, …			Henry, J., Miller, M.M., Pontarotti, P., Structure and evolution of the extended B7 family (1999) Immunol. Today, 20, pp. 285-288; Freeman, G.J., Freedman, A.S., Segil, J.M., Lee, G., Whitman, J.F., Nadler, L.M., B7, a new member of the Ig superfamily with unique expression on activated and neoplastic B cells (1989) J. Immunol., 143, pp. 2714-2722; Linsley, P.S., Clark, E.A., Ledbetter, J.A., T-c…	Kaufman, J.; Department of Pathology, University of CambridgeUnited Kingdom; email: jfk31@cam.ac.uk			Royal Society of London	20462441			27628321	English	Open Biol.	Article	Final	Open Access	Scopus	2-s2.0-84990856249
Lebrero-Fernández C., Bas-Forsberg A.	57118246500;57118341400;	The ontogeny of Butyrophilin-like (Btnl) 1 and Btnl6 in murine small intestine	2016	Scientific Reports	6		31524				2	10.1038/srep31524	https://www.scopus.com/inward/record.uri?eid=2-s2.0-84982223843&doi=10.1038%2fsrep31524&partnerID=40&md5=4c1666e4a0bf6018c7989f25676b48f0	Department of Microbiology and Immunology, Institute of Biomedicine, University of Gothenburg, Gothenburg, Sweden	Lebrero-Fernández, C., Department of Microbiology and Immunology, Institute of Biomedicine, University of Gothenburg, Gothenburg, Sweden; Bas-Forsberg, A., Department of Microbiology and Immunology, Institute of Biomedicine, University of Gothenburg, Gothenburg, Sweden	Murine Butyrophilin-like (Btnl) 1 and Btnl6 are primarily restricted to intestinal epithelium where they regulate the function of intraepithelial T lymphocytes. We recently demonstrated that Btnl1 and Btnl6 can form an intra-family heterocomplex and that the Btnl1-Btnl6 complex selectively expands Vγ7Vδ4 TCR IELs. To define the regulation of Btnl expression in the small intestine during ontogeny …		Btnl1 protein, mouse; butyrophilin; lymphocyte antigen receptor; RNA; animal; C57BL mouse; female; genetics; germfree animal; immunology; intestine mucosa; metabolism; mouse; newborn; pregnancy; small intestine; T lymphocyte; Animals; Animals, Newborn; Butyrophilins; Female; Germ-Free Life; Intestinal Mucosa; Intestine, Small; Mice; Mice, Inbred C57BL; Pregnancy; Receptors, Antigen, T-Cell, gamma…		RNA, 63231-63-0; Btnl1 protein, mouse; Butyrophilins; Receptors, Antigen, T-Cell, gamma-delta; RNA							Nguyen, T., Liu, X.K., Zhang, Y., Dong, C., BTNL2 a butyrophilin-like molecule that functions to inhibit T cell activation (2006) J Immunol, 176, pp. 7354-7360. , 176/12/7354; Yamazaki, T., A butyrophilin family member critically inhibits T cell activation (2010) J Immunol, 185, pp. 5907-5914; Arnett, H.A., BTNL2, a butyrophilin/B7-like molecule, is a negative costimulatory molecule modulated in …	Bas-Forsberg, A.; Department of Microbiology and Immunology, Institute of Biomedicine, University of GothenburgSweden; email: anna.forsberg1@gu.se			Nature Publishing Group	20452322			27528202	English	Sci. Rep.	Article	Final	Open Access	Scopus	2-s2.0-84982223843
Shiraishi K., Okada Y., Takahashi A., Kamatani Y., Momozawa Y., Ashikawa K., Kunitoh H., Matsumoto S., Takano A., Shimizu K., Goto A., Tsuta K., Watanabe S.-I., Ohe Y., Watanabe Y., Goto Y., Nokihara H., Furuta K., Yoshida A., Goto K., Hishida T., Tsuboi M., Tsuchihara K., Miyagi Y., Nakayama H., Yokose T., Tanaka K., Nagashima T., Ohtaki Y., Maeda D., Imai K., Minamiya Y., Sakamoto H., Saito A.,…	7202509586;35976475900;35371084400;23018337900;8628928100;26530752000;7003627919;7404265569;8899957200;7404959449;7202295543;8893451200;57204124452;7102156295;55710184700;17134835200;6701708162;7103345467;25647026700;7403193692;8298403900;55450411000;22939774200;7103148659;7401579827;7005329694;55523796200;28267958400;36618976400;23089107300;55708945000;35519076100;7401665769;57202235371;36090413…	Association of variations in HLA class II and other loci with susceptibility to EGFR-mutated lung adenocarcinoma	2016	Nature Communications	7		12451				14	10.1038/ncomms12451	https://www.scopus.com/inward/record.uri?eid=2-s2.0-84982146157&doi=10.1038%2fncomms12451&partnerID=40&md5=0a2281c95c741c420339cd317f5a3073	Division of Genome Biology, National Cancer Center Research Institute, Tokyo, 104-0045, Japan; Department of Human Genetics and Disease Diversity, Graduate School of Medical and Dental Sciences, Tokyo Medical and Dental University, Tokyo, 113-8510, Japan; Department of Statistical Genetics, Osaka University Graduate School of Medicine230-0045, Japan; Laboratory for Statistical Analysis, RIKEN Cen…	Shiraishi, K., Division of Genome Biology, National Cancer Center Research Institute, Tokyo, 104-0045, Japan; Okada, Y., Department of Human Genetics and Disease Diversity, Graduate School of Medical and Dental Sciences, Tokyo Medical and Dental University, Tokyo, 113-8510, Japan, Department of Statistical Genetics, Osaka University Graduate School of Medicine230-0045, Japan, Laboratory for Stati…	Lung adenocarcinoma driven by somatic EGFR mutations is more prevalent in East Asians (30-50%) than in European/Americans (10-20%). Here we investigate genetic factors underlying the risk of this disease by conducting a genome-wide association study, followed by two validation studies, in 3,173 Japanese patients with EGFR mutation-positive lung adenocarcinoma and 15,158 controls. Four loci, 5p15.…		bromodomain PHD finger transcription factor; butyrophilin like 2; epidermal growth factor receptor; forkhead box p4 protein; HLA antigen class 2; HLA DPA1 antigen; HLA DPB1 antigen; HLA DQB1 antigen; HLA DRB1 antigen; protein; telomerase reverse transcriptase; tumor protein; tumour protein p63; unclassified drug; epidermal growth factor receptor; forkhead transcription factor; FOXP4 protein, huma…		epidermal growth factor receptor, 79079-06-4; protein, 67254-75-5; telomerase reverse transcriptase, 120178-12-3; Forkhead Transcription Factors; FOXP4 protein, human; Histocompatibility Antigens Class II; Receptor, Epidermal Growth Factor			Japan Agency for Medical Research and Development 26-A-1, 26-A-8 Princess Takamatsu Cancer Research Fund Japan Society for the Promotion of Science: 15K14429, 15H05670, 22590516, 15H05911, 19390359 Japan Agency for Medical Research and Development: 16ck0106096h0003	This research was supported in part by the Practical Research for Innovative Cancer Control from Japan Agency for Medical Research and Development (AMED: 16ck0106096h0003); the Japan Society for the Promotion of Science (JSPS) KAKENHI grant numbers 15H05911, 15H05670, 15K14429, 22590516, 19390359; the Princess Takamatsu Cancer Research Fund; and by the National Cancer Center Research and Developm…			A genomics-based classification of human lung tumors (2013) Sci. Transl. Med, 5, pp. 209-253. , Clinical Lung Cancer Genome P. & Network Genomic M; Comprehensive molecular profiling of lung adenocarcinoma (2014) Nature, 511, pp. 543-550. , Cancer Genome Atlas Research N; Kohno, T., KIF5B-RET fusions in lung adenocarcinoma (2012) Nat. Med, 18, pp. 375-377; Sun, S., Schiller, J.H., Gazdar, A.F., Lu…	Kohno, T.; Division of Genome Biology, National Cancer Center Research InstituteJapan; email: tkkohno@ncc.go.jp			Nature Publishing Group	20411723			27501781	English	Nat. Commun.	Article	Final	Open Access	Scopus	2-s2.0-84982146157
Kilcollins A.M., Li J., Christine Hsiao C.-H., Wiemer A.J.	56374741800;57205085142;35083623600;6602955055;	HMBPP analog prodrugs bypass energy-dependent uptake to promote efficient BTN3A1-mediated malignant cell lysis by Vγ9Vδ2 T lymphocyte effectors	2016	Journal of Immunology	197	2		419	428		18	10.4049/jimmunol.1501833	https://www.scopus.com/inward/record.uri?eid=2-s2.0-84978039677&doi=10.4049%2fjimmunol.1501833&partnerID=40&md5=e62832b8740b0f8f0dfac5cee9f5487f	Department of Physiology and Neurobiology, University of Connecticut, Storrs, CT 06269, United States; Department of Pharmaceutical Sciences, University of Connecticut, 69 North Eagleville Road, Storrs, CT 06269, United States; Institute for Systems Genomics, University of Connecticut, Storrs, CT 06269, United States	Kilcollins, A.M., Department of Physiology and Neurobiology, University of Connecticut, Storrs, CT 06269, United States; Li, J., Department of Pharmaceutical Sciences, University of Connecticut, 69 North Eagleville Road, Storrs, CT 06269, United States; Christine Hsiao, C.-H., Department of Pharmaceutical Sciences, University of Connecticut, 69 North Eagleville Road, Storrs, CT 06269, United Stat…	Vγ9Vδ2 effector T cells lyse cells in response to phosphorus-containing small molecules, providing primates a unique route to remove infected or malignant cells. Yet, the triggering mechanisms remain ill defined.We examined lysis mediated by human Vγ9Vδ2 effector T cells in response to the naturally occurring (E)-4-hydroxy-3-methyl-but-2-enyl diphosphate (HMBPP) or a synthetic cell-permeable prod…		4 hydroxy 3 methyl but 2 enyl diphosphate derivative; antineoplastic agent; butyrophilin 3 isoform A1; CD27 antigen; CD45RA antigen; cell protein; gamma interferon; interleukin 10; interleukin 2; monoclonal antibody; pivaloyloxymethyl 4 hydroxy 3 methyl but 2 enyl phosphonate; protein tyrosine kinase; T lymphocyte receptor; tumor necrosis factor alpha; unclassified drug; 4-hydroxy-3-methyl-2-bute…		gamma interferon, 82115-62-6; interleukin 2, 85898-30-2; protein tyrosine kinase, 80449-02-1; 4-hydroxy-3-methyl-2-butenyl diphosphate; Antigens, CD; BTN3A1 protein, human; Butyrophilins; Organophosphates; Prodrugs							Wrobel, P., Shojaei, H., Schittek, B., Gieseler, F., Wollenberg, B., Kalthoff, H., Kabelitz, D., Wesch, D., Lysis of a broad range of epithelial tumour cells by human gamma delta T cells: Involvement of NKG2D ligands and T-cell receptor-versus NKG2D-dependent recognition (2007) Scand. J. Immunol., 66, pp. 320-328; Adams, E.J., Gu, S., Luoma, A.M., Human gamma delta T cells: Evolution and ligand r…	Wiemer, A.J.; Department of Pharmaceutical Sciences, University of Connecticut, 69 North Eagleville Road, United States; email: andrew.wiemer@uconn.edu			American Association of Immunologists	221767		JOIMA	27271567	English	J. Immunol.	Article	Final	Open Access	Scopus	2-s2.0-84978039677
Tong X., Ma Y., Niu X., Yan Z., Liu S., Peng B., Peng S., Fan H.	55990146800;56746718400;57190735796;56489161200;56488796900;57190742587;56489203600;7402553539;	The BTNL2 G16071A gene polymorphism increases granulomatous disease susceptibility: A meta-analysis including FPRP test of 8710 participants	2016	Medicine (United States)	95	30	429				4	10.1097/MD.0000000000004325	https://www.scopus.com/inward/record.uri?eid=2-s2.0-84982840889&doi=10.1097%2fMD.0000000000004325&partnerID=40&md5=c3e72f44767329927b711644f35bd9cc	Department of Respiratory and Critical Care Medicine, West China Hospital, West China School of Medicine, Sichuan University, Guoxuexiang 37, Chengdu, Sichuan, 610041, China; Department of Endocrinology, Second Affiliated Hospital of Ningxia Medical University, Yinchuan, Ningxia, China; Department of Internal Medicine, Leshan Traditional Chinese Medicine Hospital, Leshan, Sichuan, China	Tong, X., Department of Respiratory and Critical Care Medicine, West China Hospital, West China School of Medicine, Sichuan University, Guoxuexiang 37, Chengdu, Sichuan, 610041, China; Ma, Y., Department of Respiratory and Critical Care Medicine, West China Hospital, West China School of Medicine, Sichuan University, Guoxuexiang 37, Chengdu, Sichuan, 610041, China; Niu, X., Department of Endocrin…	Objective: The butyrophilin-like 2 (BTNL2) G16071A gene polymorphism has been implicated in the susceptibility to granulomatous diseases, but the results were inconclusive. The objective of the current study was to precisely explore the relationship between BTNL2 G16071A gene polymorphism and granulomatous disease susceptibility by the meta-analysis including false-positive report probability (FP…	BTNL2; FPRP; granulomatous disease; meta-analysis; polymorphism	alanine; butyrophilin like 2 protein; glycine; immunoglobulin; unclassified drug; BTNL2 protein, human; butyrophilin; amino acid substitution; Article; Caucasian; clinical assessment; CNKI database; confidence interval; data analysis software; data extraction; disease predisposition; effect size; Embase; ethnicity; false positive report probability test; false positive result; genetic association…		alanine, 56-41-7, 6898-94-8; glycine, 56-40-6, 6000-43-7, 6000-44-8; immunoglobulin, 9007-83-4; BTNL2 protein, human; Butyrophilins							Soler, P., Basset, F., Morphology and distribution of the cells of a sarcoid granuloma: Ultrastructural study of serial sections (1976) Ann N y Acad Sci, 278, pp. 147-160; Vanhagen, P., Krenning, E., Reubi, J., Somatostatin analogue scintigraphy in granulomatous diseases (1994) Eur J Nucl Med, 21, pp. 497-502; Ulrichs, T., Kosmiadi, G.A., Trusov, V., Human tuberculous granulomas induce peripheral…	Fan, H.; Department of Respiratory and Critical Care Medicine, West China Hospital, West China School of Medicine, Sichuan University, Guoxuexiang 37, China; email: fanhongfanscu@sina.cn			Lippincott Williams and Wilkins	257974		MEDIA	27472712	English	Medicine	Article	Final	Open Access	Scopus	2-s2.0-84982840889
Zhou F., Cao H., Zuo X., Zhang T., Zhang X., Liu X., Xu R., Chen G., Zhang Y., Zheng X., Jin X., Gao J., Mei J., Sheng Y., Li Q., Liang B., Shen J., Shen C., Jiang H., Zhu C., Fan X., Xu F., Yue M., Yin X., Ye C., Zhang C., Liu X., Yu L., Wu J., Chen M., Zhuang X., Tang L., Shao H., Wu L., Li J., Xu Y., Zhang Y., Zhao S., Wang Y., Li G., Xu H., Zeng L., Wang J., Bai M., Chen Y., Chen W., Kang T.,…	35197675700;55781691200;34969823900;57189368680;55505830400;56421643500;56415508700;56896375500;57189374422;56413364400;26652540300;55535995900;55786459100;57202809302;55760514300;57201011612;57189361696;55884737200;57189357915;56606548200;57198812482;55505714300;56694014800;15840916700;54943580400;56254878600;36062545900;57189364574;56896371500;56255778300;57188692000;57201726634;35204035000;571…	Deep sequencing of the MHC region in the Chinese population contributes to studies of complex disease	2016	Nature Genetics	48	7		740	746		64	10.1038/ng.3576	https://www.scopus.com/inward/record.uri?eid=2-s2.0-84969786267&doi=10.1038%2fng.3576&partnerID=40&md5=581ae0067134b75b34df6cf0e8fc4571	Department of Dermatology, No. 1 Hospital and Key Laboratory of Dermatology, Ministry of Education, Anhui Medical University, Hefei, China; BGI-Shenzhen, Shenzhen, China; ICarbonX, Shenzhen, China; Department of Biology, University of Copenhagen, Copenhagen, Denmark; Department of Nephrology, First Affiliated Hospital, Sun Yat-sen University, Key Laboratory of Nephrology, Ministry of Health, Guan…	Zhou, F., Department of Dermatology, No. 1 Hospital and Key Laboratory of Dermatology, Ministry of Education, Anhui Medical University, Hefei, China; Cao, H., BGI-Shenzhen, Shenzhen, China, ICarbonX, Shenzhen, China, Department of Biology, University of Copenhagen, Copenhagen, Denmark; Zuo, X., Department of Dermatology, No. 1 Hospital and Key Laboratory of Dermatology, Ministry of Education, Anh…	The human major histocompatibility complex (MHC) region has been shown to be associated with numerous diseases. However, it remains a challenge to pinpoint the causal variants for these associations because of the extreme complexity of the region. We thus sequenced the entire 5-Mb MHC region in 20,635 individuals of Han Chinese ancestry (10,689 controls and 9,946 patients with psoriasis) and cons…		HLA B antigen; HLA C antigen; HLA DPB1 antigen; HLA DQB1 antigen; HLA DRB1 antigen; HLA DRB3 antigen; HLA DRB4 antigen; HLA DRB5 antigen; transporter associated with antigen processing 1; BTNL2 protein, human; butyrophilin; HLA B antigen; HLA C antigen; HLA DP antigen; HLA-DPB1 antigen; accuracy; Article; controlled study; gene frequency; general aspects of disease; genetic association; genetic h…		BTNL2 protein, human; Butyrophilins; HLA-B Antigens; HLA-C Antigens; HLA-DP beta-Chains; HLA-DPB1 antigen			81222022 National Basic Research Program of China (973 Program): 2012CB722404, 81573035, 81370044, 8157120504, 81271747, 81273301, 81502713 Natural Science Foundation of Anhui Province: 1508085JGD05 Key Programme CXZZ20140904154910774 National Natural Science Foundation of China: 81130031	We acknowledge grant support from the Key Program of the National Natural Science Foundation of China (81130031), the National Science Fund for Excellent Young Scholars (81222022), the Top-Notch Young Talents Program of China, the Pre-National Basic Research Program of China (973 plan; 2012CB722404), the National Natural Science Foundation of China (81573035, 81273301, 81271747, 81370044, 8157120…			Complete sequence and gene map of a human major histocompatibility complex (1999) Nature, 401, pp. 921-923. , MHC Sequencing Consortium; Trowsdale, J., The MHC, disease and selection (2011) Immunol. Lett., 137, pp. 1-8; Trowsdale, J., Knight, J.C., Major histocompatibility complex genomics and human disease (2013) Annu. Rev. Genomics Hum. Genet., 14, pp. 301-323; Corvin, A., Morris, D.W., Genome-…	Zhang, X.; Department of Dermatology, No. 1 Hospital and Key Laboratory of Dermatology, Ministry of Education, Anhui Medical UniversityChina; email: ayzxj@vip.sina.com			Nature Publishing Group	10614036		NGENE	27213287	English	Nat. Genet.	Article	Final		Scopus	2-s2.0-84969786267
Mentzer A., Nayee S., Omar Y., Hullah E., Taylor K., Goel R., Bye H., Shembesh T., Elliott T.R., Campbell H., Patel P., Nolan A., Mansfield J., Challacombe S., Escudier M., Mathew C.G., Sanderson J.D., Prescott N.J.	57193662019;56677701400;57189989438;23990586500;55449530400;55735685300;42760978300;40262451100;16149537300;56273649600;16834066100;57212850136;7101999538;57206288191;7005502630;7004609303;7202371835;8964026000;	Genetic Association Analysis Reveals Differences in the Contribution of NOD2 Variants to the Clinical Phenotypes of Orofacial Granulomatosis	2016	Inflammatory Bowel Diseases	22	7		1552	1558		5	10.1097/MIB.0000000000000844	https://www.scopus.com/inward/record.uri?eid=2-s2.0-84976328985&doi=10.1097%2fMIB.0000000000000844&partnerID=40&md5=4eaf0c97138f48723434919f88593bbe	Department of Gastroenterology, Guy's and St. Thomas' NHS Foundation Trust, King's College London, London, United Kingdom; Department of Medical and Molecular Genetics, Faculty of Life Science and Medicine, King's College London, Guy's Hospital, Tower Wing Guy's Hospital, London, SE1 9RT, United Kingdom; Oral Medicine, Guy's and St. Thomas' NHS Foundation Trust, King's College London, London, Uni…	Mentzer, A., Department of Gastroenterology, Guy's and St. Thomas' NHS Foundation Trust, King's College London, London, United Kingdom; Nayee, S., Department of Medical and Molecular Genetics, Faculty of Life Science and Medicine, King's College London, Guy's Hospital, Tower Wing Guy's Hospital, London, SE1 9RT, United Kingdom; Omar, Y., Department of Medical and Molecular Genetics, Faculty of Li…	Background: Orofacial granulomatosis (OFG) is a rare, inflammatory disorder of the mouth, in which some patients also have intestinal Crohn's disease (CD). The etiology remains largely unknown, although there is a high prevalence of atopy, and oral granulomas are also seen in other immune disorders particularly CD and sarcoidosis. We investigated whether genetic variants associated with an increa…	Crohn's disease; genetic association; NOD2 gene; orofacial granulomatosis	ATG16L1 protein; BTNL2 protein; caspase recruitment domain protein 15; FLG protein; genomic DNA; IL23R protein; IRGM protein; protein; unclassified drug; ATG16L1 protein, human; autophagy related protein; BTNL2 protein, human; butyrophilin; caspase recruitment domain protein 15; filaggrin; guanine nucleotide binding protein; IL23R protein, human; interleukin receptor; intermediate filament protei…		protein, 67254-75-5; ATG16L1 protein, human; Autophagy-Related Proteins; BTNL2 protein, human; Butyrophilins; filaggrin; GTP-Binding Proteins; IL23R protein, human; Intermediate Filament Proteins; IRGM protein, human; NOD2 protein, human; Nod2 Signaling Adaptor Protein; Receptors, Interleukin							Grave, B., McCullough, M., Wiesenfeld, D., Orofacial granulomatosis-A 20-year review (2009) Oral Dis, 15, pp. 46-51; Sanderson, J., Nunes, C., Escudier, M., Oro-facial granulomatosis: Crohn's disease or a new inflammatory bowel disease? (2005) Inflamm Bowel Dis, 11, pp. 840-846; White, A., Nunes, C., Escudier, M., Improvement in orofacial granulomatosis on a cinnamon-and benzoate-free diet (2006)…	Prescott, N.J.; Department of Medical and Molecular Genetics, Faculty of Life Science and Medicine, King's College London, Guy's Hospital, Tower Wing Guy's HospitalUnited Kingdom; email: natalie.prescott@kcl.ac.uk			Lippincott Williams and Wilkins	10780998		IBDNB	27306066	English	Inflammatory Bowel Dis.	Article	Final	Open Access	Scopus	2-s2.0-84976328985
Lebrero-Fernández C., Wenzel U.A., Akeus P., Wang Y., Strid H., Simrén M., Gustavsson B., Börjesson L.G., Cardell S.L., Öhman L., Quiding-Järbrink M., Bas-Forsberg A.	57118246500;42962926400;56189779300;57203769375;6601963141;6701353227;26643422700;7006394849;7003919924;14820629200;6603954795;57118341400;	Altered expression of Butyrophilin (BTN) and BTN-like (BTNL) genes in intestinal inflammation and colon cancer	2016	Immunity, inflammation and disease	4	2		191	200		19		https://www.scopus.com/inward/record.uri?eid=2-s2.0-85035027943&partnerID=40&md5=ef8446475801621bf0aa9949d32bcc6a	Department of Microbiology and Immunology Institute of Biomedicine University of Gothenburg Gothenburg Sweden; Department of Internal Medicine and Clinical Nutrition Institute of Medicine University of Gothenburg Gothenburg Sweden; Department of Internal Medicine and Clinical NutritionInstitute of MedicineUniversity of GothenburgGothenburgSweden; Center for Functional GI and Motility DisordersUni…	Lebrero-Fernández, C., Department of Microbiology and Immunology Institute of Biomedicine University of Gothenburg Gothenburg Sweden; Wenzel, U.A., Department of Microbiology and Immunology Institute of Biomedicine University of Gothenburg Gothenburg Sweden; Akeus, P., Department of Microbiology and Immunology Institute of Biomedicine University of Gothenburg Gothenburg Sweden; Wang, Y., Departme…	Several Butyrophilin (BTN) and Btn-like (BTNL) molecules control T lymphocyte responses, and are genetically associated with inflammatory disorders and cancer. In this study, we present a comprehensive expression analysis of human and murine BTN and BTNL genes in conditions associated with intestinal inflammation and cancer. Using real-time PCR, expression of human BTN and BTNL genes was analyzed…	Butyrophilin (Btn)‐like (Btnl); colon cancer; immune regulation; intestinal inflammation; irritable bowel syndrome (IBS); ulcerative colitis (UC)	Btnl1 protein, mouse; BTNL2 protein, human; butyrophilin; animal; C57BL mouse; colon; colon tumor; human; inflammation; intestine mucosa; metabolism; mouse; T lymphocyte; ulcerative colitis; Animals; Butyrophilins; Colitis, Ulcerative; Colon; Colonic Neoplasms; Humans; Inflammation; Intestinal Mucosa; Mice; Mice, Inbred C57BL; T-Lymphocytes		Btnl1 protein, mouse; BTNL2 protein, human; Butyrophilins												20504527			27957327	English	Immun Inflamm Dis	Article	Final		Scopus	2-s2.0-85035027943
Sebestyen Z., Scheper W., Vyborova A., Gu S., Rychnavska Z., Schiffler M., Cleven A., Chéneau C., Van Noorden M., Peigné C.-M., Olive D., Lebbink R.J., Oostvogels R., Mutis T., Schuurhuis G.J., Adams E.J., Scotet E., Kuball J.	6603065857;55536244000;35504065300;56585267600;9237478300;57189464333;57189035233;57189464281;57189462224;55360387200;7201642834;6506230223;40262337800;7004291339;7004506572;7401782229;6601955740;6602833329;	RhoB Mediates Phosphoantigen Recognition by Vγ9Vδ2 T Cell Receptor	2016	Cell Reports	15	9		1973	1985		41	10.1016/j.celrep.2016.04.081	https://www.scopus.com/inward/record.uri?eid=2-s2.0-84971231480&doi=10.1016%2fj.celrep.2016.04.081&partnerID=40&md5=f056f21acc40f879be37fd07bc785ec2	Department of Hematology and Laboratory of Translational Immunology, University Medical Center Utrecht, Utrecht, 3508, Netherlands; INSERM, Unité Mixte de Recherche 892, Centre de Recherche en Cancérologie Nantes Angers, Nantes, 44000, France; University of Nantes, Nantes, 44000, France; Centre National de la Recherche Scientifique (CNRS), Unité Mixte de Recherche 6299, Nantes, 44000, France; INS…	Sebestyen, Z., Department of Hematology and Laboratory of Translational Immunology, University Medical Center Utrecht, Utrecht, 3508, Netherlands; Scheper, W., Department of Hematology and Laboratory of Translational Immunology, University Medical Center Utrecht, Utrecht, 3508, Netherlands; Vyborova, A., Department of Hematology and Laboratory of Translational Immunology, University Medical Cente…	Human Vγ9Vδ2 T cells respond to tumor cells by sensing elevated levels of phosphorylated intermediates of the dysregulated mevalonate pathway, which is translated into activating signals by the ubiquitously expressed butyrophilin A1 (BTN3A1) through yet unknown mechanisms. Here, we developed an unbiased, genome-wide screening method that identified RhoB as a critical mediator of Vγ9Vδ2 TCR activa…		butyrophilin A1; guanosine triphosphatase; RhoB guanine nucleotide binding protein; RhoB protein; T lymphocyte antigen; T lymphocyte receptor delta chain; T lymphocyte receptor gamma chain; unclassified drug; antigen; BTN3A1 protein, human; butyrophilin; leukocyte antigen; lymphocyte antigen receptor; protein binding; RhoB guanine nucleotide binding protein; small interfering RNA; animal cell; an…		guanosine triphosphatase, 9059-32-9; Antigens; Antigens, CD; BTN3A1 protein, human; Butyrophilins; Receptors, Antigen, T-Cell, gamma-delta; rhoB GTP-Binding Protein; RNA, Small Interfering			Lady Tata Memorial Trust 15-0049, AICR 10-0736 KWF Kankerbestrijding: UU 2012-5667 National Institutes of Health: R01 AI115471	Funding for this study was provided by ZonMW 43400003 and VIDI-ZonMW 917.11.337, KWF UU 2010-4669, UU 2013-6426, UU 2014-6790, and UU 2015-7601, Vrienden van het UMCU, AICR 10-0736, and 15-0049 to J.K. NIH R01 AI115471 to E.J.A., and Lady Tata Memorial Trust to Z.S. R.J.L. was supported by Dutch Cancer Society (KWF) grant UU 2012-5667. We acknowledge A.N. Snel (Department of Hematology, VU Univer…			Adamson, P., Paterson, H.F., Hall, A., Intracellular localization of the P21rho proteins (1992) J. Cell Biol., 119, pp. 617-627; Aktories, K., Mohr, C., Koch, G., Clostridium botulinum C3 ADP-ribosyltransferase (1992) Curr. Top. Microbiol. Immunol., 175, pp. 115-131; Allal, C., Pradines, A., Hamilton, A.D., Sebti, S.M., Favre, G., Farnesylated RhoB prevents cell cycle arrest and actin cytoskeleto…	Kuball, J.; Department of Hematology and Laboratory of Translational Immunology, University Medical Center UtrechtNetherlands; email: j.h.e.kuball@umcutrecht.nl			Elsevier B.V.	22111247			27210746	English	Cell Rep.	Article	Final	Open Access	Scopus	2-s2.0-84971231480
Rhodes D.A., Reith W., Trowsdale J.	7202594512;7006674305;7102329772;	Regulation of Immunity by Butyrophilins	2016	Annual Review of Immunology	34			151	172		50	10.1146/annurev-immunol-041015-055435	https://www.scopus.com/inward/record.uri?eid=2-s2.0-84969792498&doi=10.1146%2fannurev-immunol-041015-055435&partnerID=40&md5=acac535eba4da2dfdd55be2ef290d451	Department of Pathology, Immunology Division, University of Cambridge, Cambridge Institute for Medical Research, Cambridge, CB2 0XY, United Kingdom; Department of Pathology and Immunology, Faculty of Medicine, University of Geneva, Geneva 4, CH-1211, Switzerland	Rhodes, D.A., Department of Pathology, Immunology Division, University of Cambridge, Cambridge Institute for Medical Research, Cambridge, CB2 0XY, United Kingdom; Reith, W., Department of Pathology and Immunology, Faculty of Medicine, University of Geneva, Geneva 4, CH-1211, Switzerland; Trowsdale, J., Department of Pathology, Immunology Division, University of Cambridge, Cambridge Institute for …	Butyrophilin molecules (commonly contracted to BTN), collectively take their name from the eponymous protein in cow's milk. They are considered to be members of the B7 family of costimulatory receptors, which includes B7.1 (CD80), B7.2 (CD86), and related molecules, such as PD-L1 (B7-H1, CD274), ICOS-L (CD275), and B7-H3 (CD276). These coreceptors modulate T cell responses upon antigen presentati…	B30.2; BTN1A; BTN2A; BTN3A; PRYSPRY	butyrophilin; CD3 antigen; mitogen activated protein kinase 1; mitogen activated protein kinase 3; myelin oligodendrocyte glycoprotein; periplakin; plakin; protein; protein kinase ZAP 70; T lymphocyte receptor alpha chain; T lymphocyte receptor beta chain; unclassified drug; B7 antigen; butyrophilin; lymphocyte antigen receptor; adaptive immunity; antigen presentation; antigen presenting cell; Ar…		mitogen activated protein kinase 1, 137632-08-7; mitogen activated protein kinase 3, 137632-07-6; periplakin, 203875-82-5; protein, 67254-75-5; protein kinase ZAP 70, 148047-34-1; B7 Antigens; Butyrophilins; Receptors, Antigen, T-Cell			National Institute for Health Research Schweizerischer Nationalfonds zur Förderung der Wissenschaftlichen Forschung	This work was supported by grants from the Wellcome Trust and the Medical Research Council, United Kingdom, with additional support from the National Institute for Health Research Cambridge Biomedical Research Centre, and by grants from the Swiss National Science Foundation.			Sharma, P., Allison, J.P., Immune checkpoint targeting in cancer therapy: Toward combination strategies with curative potential (2015) Cell, 161, pp. 205-214; Quezada, S.A., Peggs, K.S., Simpson, T.R., Allison, J.P., Shifting the equilibrium in cancer immunoediting: From tumor tolerance to eradication (2011) Immunol. Rev, 241, pp. 104-118; Podojil, J.R., Miller, S.D., Targeting the B7 family of c…				Annual Reviews Inc.	7320582		ARIMD	26772212	English	Annu. Rev. Immunol.	Article	Final		Scopus	2-s2.0-84969792498
Schildberg F.A., Klein S.R., Freeman G.J., Sharpe A.H.	24342287100;57188643808;7202722149;7103330473;	Coinhibitory Pathways in the B7-CD28 Ligand-Receptor Family	2016	Immunity	44	5		955	972		166	10.1016/j.immuni.2016.05.002	https://www.scopus.com/inward/record.uri?eid=2-s2.0-84966738229&doi=10.1016%2fj.immuni.2016.05.002&partnerID=40&md5=fdbac53e097b6ad6ed621ce62ceaac01	Department of Microbiology and Immunobiology, Evergrande Center for Immunologic Diseases, Harvard Medical School, Boston, MA 02115, United States; Department of Medical Oncology, Dana-Farber Cancer Institute, Harvard Medical School, Boston, MA 02115, United States	Schildberg, F.A., Department of Microbiology and Immunobiology, Evergrande Center for Immunologic Diseases, Harvard Medical School, Boston, MA 02115, United States; Klein, S.R., Department of Medical Oncology, Dana-Farber Cancer Institute, Harvard Medical School, Boston, MA 02115, United States; Freeman, G.J., Department of Medical Oncology, Dana-Farber Cancer Institute, Harvard Medical School, B…	Immune responses need to be controlled for optimal protective immunity and tolerance. Coinhibitory pathways in the B7-CD28 family provide critical inhibitory signals that regulate immune homeostasis and defense and protect tissue integrity. These coinhibitory signals limit the strength and duration of immune responses, thereby curbing immune-mediated tissue damage, regulating resolution of inflam…		adaptor protein 2; B7 CD28 ligand receptor; butyrophilin like 2; CD276 antigen; CD28 antigen; CD8 antigen; cytotoxic T lymphocyte antigen 4; human endogenous retrovirus H long terminal repeat associating protein 2; ipilimumab; ligand; messenger RNA; nivolumab; pembrolizumab; programmed death 1 ligand 1; programmed death 1 ligand 2; programmed death 1 receptor; protein; transcription factor AP 1; …		ipilimumab, 477202-00-9; nivolumab, 946414-94-4; pembrolizumab, 1374853-91-4; protein, 67254-75-5; Antibodies, Monoclonal; Antigens, CD28; B7 Antigens			National Institutes of Health: P01AI056299, P50CA101942	The authors would like to thank their colleagues for critical discussions. This work was supported by grants from NIH (P01AI056299 and P50CA101942 to A.H.S. and G.J.F.). G.J.F. has patents/pending royalties on the PD-1 pathway from Bristol-Myers-Squibb, Roche, Merck, EMD-Serono, Boehringer-Ingelheim, AstraZeneca, and Novartis. A.H.S. has received sponsored research support from Novartis and Roche…								10747613		IUNIE	27192563	English	Cell Press	Review	Final	Open Access	Scopus
Sun L., Qing Y., Yang X., Yang C., Jiang J., Hu X., Ding J., He L., Tan L., Wan C.	55597921100;57188755249;57188768283;36520112100;57188591470;57188751328;57189620385;55628575652;55644610500;8716379500;	Gene expression profiling of the xMHC region reveals 9 candidate genes in schizophrenia	2016	Journal of Clinical Psychiatry	77	5		e597	e599		2	10.4088/JCP.15l10156	https://www.scopus.com/inward/record.uri?eid=2-s2.0-84973473644&doi=10.4088%2fJCP.15l10156&partnerID=40&md5=b5a3d18aae3f6fadb406b486c038f071	Key Laboratory for Genetics of Developmental and Neuropsychiatric Disorders, Bio-X Institutes Ministry of Education, Shanghai Jiao Tong University, Shanghai, China; Innovation Center China, Asia and Emerging Market iMed, AstraZeneca Innovation Medicines and Early Development, Shanghai, China; Key Laboratory of Psychiatry and Mental Health of Hunan Province, Mental Health Institute of Second Xiang…	Sun, L., Key Laboratory for Genetics of Developmental and Neuropsychiatric Disorders, Bio-X Institutes Ministry of Education, Shanghai Jiao Tong University, Shanghai, China; Qing, Y., Key Laboratory for Genetics of Developmental and Neuropsychiatric Disorders, Bio-X Institutes Ministry of Education, Shanghai Jiao Tong University, Shanghai, China; Yang, X., Key Laboratory for Genetics of Developme…	[No abstract available]		complementary DNA; RNA; ABC transporter; ABCF1 protein, human; BTNL9 protein, human; butyrophilin; DNA binding protein; TUBB1 protein, human; tubulin; ZNRD1 protein, human; ABCF1 gene; adult; ATAT1 gene; blood sampling; BRD2 gene; BTN3A3 gene; controlled study; down regulation; DSM-IV; female; gene; gene expression; gene expression profiling; gene identification; HIST1H4C gene; HIST1H4I gene; hum…		RNA, 63231-63-0; ABCF1 protein, human; ATP-Binding Cassette Transporters; BTNL9 protein, human; Butyrophilins; DNA-Binding Proteins; TUBB1 protein, human; Tubulin; ZNRD1 protein, human							Corvin, A., Morris, D.W., Genome-wide association studies: Findings at the major histocompatibility complex locus in psychosis (2014) Biol Psychiatry, 75 (4), pp. 276-283. , PubMed; Shi, J., Levinson, D.F., Duan, J., Common variants on chromosome 6p22.1 are associated with schizophrenia (2009) Nature, 460 (7256), pp. 753-757. , PubMed; Glatt, S.J., Stone, W.S., Nossova, N., Similarities and diffe…				Physicians Postgraduate Press Inc.	1606689		JCLPD	27249086	English	J. Clin. Psychiatry	Letter	Final	Open Access	Scopus	2-s2.0-84973473644
Hayday A., Roberts N.	24347423700;35077820100;	γδ T Cell Functions and Biology	2016	Encyclopedia of Immunobiology	3			325	335		1	10.1016/B978-0-12-374279-7.08010-3	https://www.scopus.com/inward/record.uri?eid=2-s2.0-85043236325&doi=10.1016%2fB978-0-12-374279-7.08010-3&partnerID=40&md5=c8aa57b74f0ab3f3a5d4e2cbbfba002f	King's College London, Guy's Hospital, London, United Kingdom; The Francis Crick Institute, London, United Kingdom	Hayday, A., King's College London, Guy's Hospital, London, United Kingdom, The Francis Crick Institute, London, United Kingdom; Roberts, N., The Francis Crick Institute, London, United Kingdom	γδ T cells comprise a conserved, third component of adaptive immunity. Their uniqueness is demonstrated by myriad phenotypes of γδ T cell-deficient mice. Nonetheless, we do not understand exactly how and when the cells' nonredundant functional potentials are employed in immune responses. Unlike αβ T cells, γδ T cells are non-MHC-restricted, instead conferring B cell-like recognition of diverse mo…	Butyrophilin; DETC; Intraepidermal lymphocytes; Intraepithelial lymphocytes; Pyrophosphates; Skint1; γδ T cell migration; γδ T cells; γδ TCR										Abeler-Dörner, L., Swamy, M., Williams, G., Hayday, A.C., Bas, A., Butyrophilins: an emerging family of immune regulators (2012) Trends Immunol., 33, pp. 34-41; Adams, E.J., Chien, Y.H., Garcia, K.C., Structure of a gammadelta T cell receptor in complex with the nonclassical MHC T22 (2005) Science, 308, pp. 227-231; Adams, E.J., Strop, P., Shin, S., Chien, Y.H., Garcia, K.C., An autonomous CD3-de…	Hayday, A.; King's College London, Guy's HospitalUnited Kingdom			Elsevier Inc.		9780000000000			English	Encycl. of Immunobiol.	Book Chapter	Final		Scopus	2-s2.0-85043236325
Stoenchev K.V., Pennington D.J.	43762240300;7103204646;	Structure and Function of TCRγδ Receptors	2016	Encyclopedia of Immunobiology	2			76	84		0	10.1016/B978-0-12-374279-7.05009-8	https://www.scopus.com/inward/record.uri?eid=2-s2.0-85043296714&doi=10.1016%2fB978-0-12-374279-7.05009-8&partnerID=40&md5=5658dda2d19f79bd81a516e3048f4191	Blizard Institute - Barts and The London School of Medicine, London, United Kingdom; Queen Mary University of London, London, United Kingdom	Stoenchev, K.V., Blizard Institute - Barts and The London School of Medicine, London, United Kingdom, Queen Mary University of London, London, United Kingdom; Pennington, D.J., Blizard Institute - Barts and The London School of Medicine, London, United Kingdom, Queen Mary University of London, London, United Kingdom	T cells are defined by expression of a heterodimeric T cell receptor (TCR); either TCRα paired with TCRβ (TCRαβ), or TCRγ paired with TCRδ (TCRγδ). While much is known about TCRαβ(+) (αβ) T cells, γδ T cells remain somewhat of an enigma, perhaps best exemplified by the uncertainty that has surrounded the role of TCRγδ in both γδ T cell development and function. Here, some of these issues are revi…	Bisphosphonates; Butyrophilin 3A1; CD1; Phosphoantigens; T cell receptor (TCR); TCRγδ; TCRγδ ligands; TCRγδ structure; Vγ9Vδ2 T cells; Γδ T cells										Adams, E.J., Chien, Y.H., Garcia, K.C., Structure of a gammadelta T cell receptor in complex with the nonclassical MHC T22 (2005) Science, 308, pp. 227-231; Aydintug, M.K., Zhang, L., Wang, C., Gammadelta T cells recognize the insulin B:9-23 peptide antigen when it is dimerized through thiol oxidation (2014) Mol. Immunol., 60, pp. 116-128; Bai, L., Picard, D., Anderson, B., The majority of CD1d-s…	Stoenchev, K.V.; Blizard Institute - Barts and The London School of MedicineUnited Kingdom			Elsevier Inc.		9780000000000			English	Encycl. of Immunobiol.	Book Chapter	Final		Scopus	2-s2.0-85043296714
Tan C.-C., Wan Y., Tan M.-S., Zhang W., Wang Z.-X., Sun F.-R., Miao D., Tan L., Yu J.-T.	55963907000;57059739000;55650135200;56192715500;55209022600;55844616200;35366942800;15822952800;24068133900;	Association of Frontotemporal Dementia GWAS Loci with Late-Onset Alzheimer's Disease in a Northern Han Chinese Population	2016	Journal of Alzheimer's Disease	52	1		43	50		2	10.3233/JAD-151073	https://www.scopus.com/inward/record.uri?eid=2-s2.0-84973165764&doi=10.3233%2fJAD-151073&partnerID=40&md5=446ff9b264c630448d69dbf06924f1fe	Department of Neurology, Qingdao Municipal Hospital, School of Medicine, Qingdao University, No. 5 Donghai Middle Road, Qingdao, 266071, China; Memory and Aging Center, Department of Neurology, University of California San Francisco, 675 Nelson Rising Lane, San Francisco, CA 94158, United States	Tan, C.-C., Department of Neurology, Qingdao Municipal Hospital, School of Medicine, Qingdao University, No. 5 Donghai Middle Road, Qingdao, 266071, China; Wan, Y., Department of Neurology, Qingdao Municipal Hospital, School of Medicine, Qingdao University, No. 5 Donghai Middle Road, Qingdao, 266071, China; Tan, M.-S., Department of Neurology, Qingdao Municipal Hospital, School of Medicine, Qingd…	Background: Both Alzheimer's disease (AD) and frontotemporal dementia (FTD) are a class of neurodegenerative diseases. Strong similarities in cerebrospinal fluid biomarker, imaging markers, and disease progression profiles suggest that some or most of the pathophysiology is shared between AD and FTD. A recent large genome-wide association study reported several single nucleotide polymorphisms (SN…	Alzheimer's disease; association study; frontotemporal dementia; polymorphism	apolipoprotein E4; butyrophilin like 2; HLA DR antigen; HLA DRB5 antigen; protein; Rab protein; rab38 protein; unclassified drug; apolipoprotein E4; aged; Alzheimer disease; Article; case control study; cognition; controlled study; demography; disease association; female; frontotemporal dementia; gene frequency; gene linkage disequilibrium; gene locus; genome-wide association study; genotype; Han…		protein, 67254-75-5; Apolipoprotein E4			National Natural Science Foundation of China: 81171209, 81571245, 81501103, 81000544	ACKNOWLEDGMENTS: This work was supported by grants from the National Natural Science Foundation of China (81000544, 81171209, 81571245, and 81501103), the Shandong Provincial Outstanding Medical Academic Professional Program, Qingdao Key Health Discipline Development Fund, Qingdao Outstanding Health Professional Development Fund, and Shandong Provincial Collaborative Innovation Center for Neurode…			Reitz, C., Brayne, C., Mayeux, R., Epidemiology of Alzheimer disease (2011) Nat Rev Neurol, 7, pp. 137-152; Hardy, J., Selkoe, D.J., The amyloid hypothesis of Alzheimer's disease: Progress and problems on the road to therapeutics (2002) Science, 297, pp. 353-356; Bang, J., Spina, S., Miller, B.L., Frontotemporal dementia (2015) Lancet, 386, pp. 1672-1682; Galimberti, D., Dell'Osso, B., Altamura, …	Tan, L.; Department of Neurology, Qingdao Municipal Hospital, School of Medicine, Qingdao University, No. 5 Donghai Middle Road, China; email: dr.tanlan@163.com			IOS Press	13872877		JADIF	26967218	English	J. Alzheimer's Dis.	Article	Final		Scopus	2-s2.0-84973165764
Sinisalo J., Vlachopoulou E., Marchesani M., Nokelainen J., Mäyränpää M.I., Lappalainen J., Paakkanen R., Wennerström A., Salli K., Niemi H.J., Männistö S., Salo P., Junttila J., Eskola M., Nikus K., Arstila T.P., Perola M., Huikuri H., Karhunen P.J., Kovanen P.T., Palotie A., Havulinna A.S., Lluis-Ganella C., Marrugat J., Elosua R., Salomaa V., Nieminen M.S., Lokki M.-L.	55878344900;56042642700;6506434912;57151104900;6506020248;14031955700;35741376200;24068165900;6507138646;56583965200;6701509717;26030660800;24468208000;6701709416;6603413494;6701911749;7003719630;14121483000;35479278600;7101612464;7005614368;13403065100;35484791900;35305188500;57204698578;7004714461;7102012557;57209504271;	Novel 6p21.3 Risk Haplotype Predisposes to Acute Coronary Syndrome	2016	Circulation: Cardiovascular Genetics	9	1		55	63		5	10.1161/CIRCGENETICS.115.001226	https://www.scopus.com/inward/record.uri?eid=2-s2.0-84959540913&doi=10.1161%2fCIRCGENETICS.115.001226&partnerID=40&md5=d817ddf42b6b22c65b7a8515950cba01	HUH Heart and Lung Center, Helsinki University Hospital, Transplantation Laboratory, Haartman Institute, Haartmaninkatu 3, Helsinki, FI-00014, Finland; Transplantation Laboratory, Finland; Departments of Pathology, Finland; Bacteriology and Immunology, Finland; Haartman Institute, University of Helsinki, Helsinki, Finland; Wihuri Research Institute, Helsinki, Finland; Department of Chronic Diseas…	Sinisalo, J., HUH Heart and Lung Center, Helsinki University Hospital, Transplantation Laboratory, Haartman Institute, Haartmaninkatu 3, Helsinki, FI-00014, Finland; Vlachopoulou, E., Transplantation Laboratory, Finland; Marchesani, M., Bacteriology and Immunology, Finland; Nokelainen, J., Bacteriology and Immunology, Finland; Mäyränpää, M.I., Bacteriology and Immunology, Finland; Lappalainen, J.…	Background-The HLA-DRB1∗01 allele of the human leukocyte antigen has been associated with acute coronary syndrome. Genome-wide association studies have revealed associations with human leukocyte antigen and non-human leukocyte antigen genes of 3 major histocompatibility complex gene classes but not at allelic level. Methods and Results-We conducted a large-scale genetic analysis on a case-control…	acute coronary syndrome; association studies; BTNL2; expression experiments; genetics; haplotype; human leukocyte antigen; MHC; regulatory T cell; single nucleotide polymorphism	HLA DR antigen; HLA DRB1 antigen; BTNL2 protein, human; butyrophilin; HLA DRB1 antigen; membrane protein; acute coronary syndrome; adult; aged; allele; Article; BTNL2 gene; case control study; cohort analysis; controlled study; female; gene; genetic analysis; genetic association; genetic predisposition; genetic risk; haplotype; human; immunofluorescence; lymphocyte proliferation; macrophage; majo…		BTNL2 protein, human; Butyrophilins; HLA-DRB1 Chains; Membrane Glycoproteins			Biomedicum Helsinki-säätiö Suomen Lääketieteen Säätiö Aarne Koskelon Säätiö European Social Fund, ESF Helsingin ja Uudenmaan Sairaanhoitopiiri: TYH2012209, TYH7215, TKK2012005 Suomen Kulttuurirahasto Jenny ja Antti Wihurin Rahasto Academy of Finland: 129388, 136635 SGR 1195 RD12/0042, PS09/00456 European Science Foundation: COST, BM0803 State Scholarships Foundation, IKY: IKY	We thank Minna Veini, Kaisa Roine, Lauri Snellman, Sini Heinonen, and Mari Kaunisto for their contributions in gene analyses and also Ida Surakka for the single nucleotide polymorphism (SNP) imputation. The study was supported by grants from the Academy of Finland (No. 129388 to Dr Nieminen, No 136635 to Dr Salomaa), the Aarne Koskelo Foundation, Helsinki University Central Hospital, and Tampere …			Lu, X., Wang, L., Chen, S., He, L., Yang, X., Shi, Y., Genome-wide association study in Han Chinese identifies four new susceptibility loci for coronary artery disease (2012) Nat Genet, 44, pp. 890-894; Davies, R.W., Wells, G.A., Stewart, A.F., Erdmann, J., Shah, S.H., Ferguson, J.F., A genome-wide association study for coronary artery disease identifies a novel susceptibility locus in the major …	Sinisalo, J.; HUH Heart and Lung Center, Helsinki University Hospital, Transplantation Laboratory, Haartman Institute, Haartmaninkatu 3, Finland; email: juha.sinisalo@hus.fi			Lippincott Williams and Wilkins	1942325X			26679868	English	Circ. Cardiovasc. Genet.	Article	Final	Open Access	Scopus	2-s2.0-84959540913
Boutboul D., Vince N., Mahevas M., Bories J.-C., Fieschi C.	16306439600;35339924900;8713994300;7006090969;7102011904;	TNFA, ANXA11 and BTNL2 Polymorphisms in CVID Patients with Granulomatous Disease	2016	Journal of Clinical Immunology	36	2		110	112		2	10.1007/s10875-016-0234-0	https://www.scopus.com/inward/record.uri?eid=2-s2.0-84959183551&doi=10.1007%2fs10875-016-0234-0&partnerID=40&md5=909a8225d1439ff1c713f24c72b717fc	INSERM U1126, Institut Universitaire d’Hématologie, Centre Hayem, Hôpital Saint Louis, Université Paris Diderot, 1 avenue Claude Vellefaux, Paris, France; Clinical Immunology Department, Hôpital Saint Louis, Assistance Publique Hôpitaux de Paris, Université Paris Diderot, 1 avenue Claude Vellefaux, Paris, France; Service de Médecine Interne, Hôpital Henri Mondor, Assistance Publique Hôpitaux de P…	Boutboul, D., INSERM U1126, Institut Universitaire d’Hématologie, Centre Hayem, Hôpital Saint Louis, Université Paris Diderot, 1 avenue Claude Vellefaux, Paris, France, Clinical Immunology Department, Hôpital Saint Louis, Assistance Publique Hôpitaux de Paris, Université Paris Diderot, 1 avenue Claude Vellefaux, Paris, France; Vince, N., INSERM U1126, Institut Universitaire d’Hématologie, Centre …	[No abstract available]		genomic DNA; immunoglobulin A; immunoglobulin G; immunoglobulin M; annexin; BTNL2 protein, human; butyrophilin; tumor necrosis factor; adult; ANXA11 gene; biopsy; blood sampling; BTNL2 gene; common variable immunodeficiency; controlled study; gene; gene frequency; genetic association; genetic risk; genotype; granulomatosis; human; human tissue; infection; Letter; major clinical study; phenotype; …		immunoglobulin G, 97794-27-9; immunoglobulin M, 9007-85-6; Annexins; BTNL2 protein, human; Butyrophilins; Tumor Necrosis Factor-alpha							Chapel, H., Lucas, M., Lee, M., Bjorkander, J., Webster, D., Grimbacher, B., Common variable immunodeficiency disorders: division into distinct clinical phenotypes (2008) Blood, 112 (2), pp. 277-286. , COI: 1:CAS:528:DC%2BD1cXos1Citr0%3D, PID: 18319398; Mullighan, C.G., Fanning, G.C., Chapel, H.M., Welsh, K.I., TNF and lymphotoxin-alpha polymorphisms associated with common variable immunodeficien…	Fieschi, C.; INSERM U1126, Institut Universitaire d’Hématologie, Centre Hayem, Hôpital Saint Louis, Université Paris Diderot, 1 avenue Claude Vellefaux, France; email: claire.fieschi@sls.aphp.fr			Springer New York LLC	2719142		JCIMD	26783045	English	J. Clin. Immunol.	Letter	Final		Scopus	2-s2.0-84959183551
Lebrero-Fernández C., Bergstr_m J.H., Pelaseyed T., Bas-Forsberg A.	57118246500;54785822200;23971146700;57118341400;	Murine butyrophilin-like 1 and Btnl6 form heteromeric complexes in small intestinal epithelial cells and promote proliferation of local t lymphocytes	2016	Frontiers in Immunology	7	JAN	1				11	10.3389/fimmu.2016.00001	https://www.scopus.com/inward/record.uri?eid=2-s2.0-84958168907&doi=10.3389%2ffimmu.2016.00001&partnerID=40&md5=3afaa8fe2b988505219f125231c6772f	Department of Microbiology and Immunology, Institute of Biomedicine, University of Gothenburg, Gothenburg, Sweden; Department of Medical Biochemistry and Cell Biology, Institute of Biomedicine, University of Gothenburg, Gothenburg, Sweden	Lebrero-Fernández, C., Department of Microbiology and Immunology, Institute of Biomedicine, University of Gothenburg, Gothenburg, Sweden; Bergstr_m, J.H., Department of Medical Biochemistry and Cell Biology, Institute of Biomedicine, University of Gothenburg, Gothenburg, Sweden; Pelaseyed, T., Department of Medical Biochemistry and Cell Biology, Institute of Biomedicine, University of Gothenburg,…	To date, few molecular conduits mediating the cross-talk between intestinal epithelial cells and intraepithelial lymphocytes (IELs) have been described. We recently showed that butyrophilin-like (Btnl) 1 can attenuate the epithelial response to activated IELs, resulting in reduced production of proinflammatory mediators, such as IL-6 and CXCL1. We here report that like Btnl1, murine Btnl6 express…	Butyrophilin-like; Intestinal epithelial cells; Intraepithelial lymphocytes; Mucosal immunity; γδ T cells	CXCL1 chemokine; interleukin 15; interleukin 2; interleukin 2 receptor alpha; interleukin 3; interleukin 4; interleukin 6; amino acid sequence; animal cell; Article; biotinylation; butyrophilin 6 gene; butyrophilin like gene; cell proliferation; cell proliferation assay; cell surface biotinylation; confocal microscopy; controlled study; flow cytometry; gamma delta T lymphocyte; HEK293 cell line; …		interleukin 2, 85898-30-2							Nguyen, T., Liu, X.K., Zhang, Y., Dong, C., BTNL2, a butyrophilin-like molecule that functions to inhibit T cell activation (2006) J Immunol, 176 (12), pp. 7354-7360; Yamazaki, T., Goya, I., Graf, D., Craig, S., Martin-Orozco, N., Dong, C., A butyrophilin family member critically inhibits T cell activation (2010) J Immunol, 185 (10), pp. 5907-5914; Messal, N., Mamessier, E., Sylvain, A., Celis-Gu…	Bas-Forsberg, A.; Department of Microbiology and Immunology, Institute of Biomedicine, University of GothenburgSweden; email: anna.forsberg1@gu.se			Frontiers Research Foundation	16643224				English	Front. Immunol.	Article	Final	Open Access	Scopus	2-s2.0-84958168907
Sarter K., Leimgruber E., Gobet F., Agrawal V., Dunand-Sauthier I., Barras E., Mastelic-Gavillet B., Kamath A., Fontannaz P., Guéry L., Do Valle Duraes F., Lippens C., Ravn U., Santiago-Raber M.-L., Magistrelli G., Fischer N., Siegrist C.-A., Hugues S., Reith W.	24172065900;15843345700;56732663500;57183740800;6508186109;6602124352;56584752700;7007050973;36820920600;57147937200;37060632400;56412056600;8587553400;6506322375;6603889382;7102901596;7004993469;6602388344;7006674305;	Btn2a2, a T cell immunomodulatory molecule coregulated with MHC class II genes	2016	Journal of Experimental Medicine	213	2		177	187		12	10.1084/jem.20150435	https://www.scopus.com/inward/record.uri?eid=2-s2.0-84961159630&doi=10.1084%2fjem.20150435&partnerID=40&md5=2b6cab0686f260464f6e3565743fd6bd	Department of Pathology and Immunology, Faculty of Medicine, World Health Organization Collaborating Center for Vaccinology and Neonatal Immunology, University of Geneva, Geneva, 1211, Switzerland; Department of Pediatrics, World Health Organization Collaborating Center for Vaccinology and Neonatal Immunology, University of Geneva, Geneva, 1211, Switzerland; Novimmune SA, Plan-les-Ouates, 1228, S…	Sarter, K., Department of Pathology and Immunology, Faculty of Medicine, World Health Organization Collaborating Center for Vaccinology and Neonatal Immunology, University of Geneva, Geneva, 1211, Switzerland; Leimgruber, E., Department of Pathology and Immunology, Faculty of Medicine, World Health Organization Collaborating Center for Vaccinology and Neonatal Immunology, University of Geneva, Ge…	Evidence has recently emerged that butyrophilins, which are members of the extended B7 family of co-stimulatory molecules, have diverse functions in the immune system. We found that the human and mouse genes encoding butyrophilin-2A2 (BTN2A2) are regulated by the class II trans-activator and regulatory factor X, two transcription factors dedicated to major histocompatibility complex class II expr…		butyrophilin 2A2; major histocompatibility antigen class 2; membrane protein; unclassified drug; BTN2A2 protein, human; butyrophilin; cancer vaccine; DNA binding protein; membrane protein; messenger RNA; MHC class II transactivator protein; nuclear protein; regulatory factor X transcription factor; transactivator protein; transcription factor; animal cell; animal experiment; animal model; antigen…		BTN2A2 protein, human; Butyrophilins; Cancer Vaccines; DNA-Binding Proteins; Membrane Glycoproteins; MHC class II transactivator protein; Nuclear Proteins; Regulatory Factor X Transcription Factors; RNA, Messenger; Trans-Activators; Transcription Factors							Afrache, H., Gouret, P., Ainouche, S., Pontarotti, P., Olive, D., The butyrophilin (BTN) gene family: from milk fat to the regulation of the immune response (2012) Immunogenetics., 64, pp. 781-794. , http://dx.doi.org/10.1007/s00251-012-0619-z; Ammann, J.U., Cooke, A., Trowsdale, J., Butyrophilin Btn2a2 inhibits TCR activation and phosphatidylinositol 3-kinase/Akt pathway signaling and induces Fo…	Reith, W.; Department of Pathology and Immunology, Faculty of Medicine, World Health Organization Collaborating Center for Vaccinology and Neonatal Immunology, University of GenevaSwitzerland; email: walter.reith@unige.ch			Rockefeller University Press	221007		JEMEA	26809444	English	J. Exp. Med.	Article	Final	Open Access	Scopus	2-s2.0-84961159630
Kamyab K., Firooz A., Kohsari L.M., Noorian N., Khorshid H.K., Khatami A., Estarabadi A.R.	26647592000;6603736410;57193392447;55965688300;23488759600;23028260200;57188986578;	Polymorphism of rs2076530 allele in BTNL2 gene in patients with skin sarcoidosis compared to skin sarcoidal reaction and normal skin: A case-control study	2016	Iranian Journal of Dermatology	19	3		86	88		0		https://www.scopus.com/inward/record.uri?eid=2-s2.0-85013361358&partnerID=40&md5=f7f5bf1edd4542211b262016587ad783	Department of Pathology, Tehran University of Medical Sciences, Tehran, Iran; Center for Research and Training in Skin Diseases and Leprosy, Tehran University of Medical Sciences, Tehran, Iran; Clinical Trial Center, Tehran University of Medical Sciences, Iran; Undersecretary of Research, Ministry of Health, Tehran, Iran; Genetics Research Center, University of Social Welfare and Rehabilitation S…	Kamyab, K., Department of Pathology, Tehran University of Medical Sciences, Tehran, Iran; Firooz, A., Center for Research and Training in Skin Diseases and Leprosy, Tehran University of Medical Sciences, Tehran, Iran, Clinical Trial Center, Tehran University of Medical Sciences, Iran; Kohsari, L.M., Center for Research and Training in Skin Diseases and Leprosy, Tehran University of Medical Scienc…	Background: In 10-30% of the cases with sarcoidosis, skin lesions appear solely without any systemic signs or symptoms. BTNL2 gene, which is a member of the immunoglobulin gene super family and is associated with CD86 and CD80 co-stimulatory receptors, is identified to play an important role in the establishment of sarcoidosis. We aimed to evaluate the role of this gene in patients with skin sarc…	BTNL2 gene; Cutaneous sarcoidosis; Mutation	butyrophilin like 2 gene encoding protein; membrane protein; unclassified drug; allele; Article; butyrophilin like 2 gene; case control study; clinical article; clinical evaluation; controlled study; DNA polymorphism; gene; gene frequency; genotype; human; human tissue; nucleotide sequence; polymerase chain reaction; sarcoidosis; skin sarcoidosis									Hanno, R., Needelman, A., Eiferman, R.A., Callen, J.P., Cutaneous sarcoidal granulomas and the development of systemic sarcoidosis (1981) Arch Dermatol, 117 (4), pp. 203-207; Annema, J., Veselic, M., Rabe, K., Endoscopic ultrasoundguided fine-needle aspiration for the diagnosis of sarcoidosis (2005) Eur Respir J, 25 (3), pp. 405-409; Rybicki, B.A., Iannuzzi, M.C., Epidemiology of sarcoidosis: Rec…	Firooz, A.; Center for Research and Training in Skin Diseases and Leprosy, No. 415, Taleghani Avenue, Iran; email: firozali@sina.tums.ac.ir			Iranian Society of Dermatology	0021082X				English	Iran. J. Dermatol.	Article	Final		Scopus	2-s2.0-85013361358
Marcu-Malina V., Garelick D., Peshes-Yeloz N., Wohl A., Zach L., Nagar M., Amariglio N., Besser M.J., Cohen Z.R., Bank I.	35484757300;56536594100;57192232173;56402942000;26428573300;24481506300;7004679594;57203774915;35487059700;7006133428;	Peripheral blood-derived, γ9δ2 t cell-enriched cell lines from glioblastoma multiforme patients exert anti-tumoral effects in vitro	2016	Journal of biological regulators and homeostatic agents	30	1		17	30		4		https://www.scopus.com/inward/record.uri?eid=2-s2.0-85001630758&partnerID=40&md5=c6b0b74c7874b8dbdfa62371d1891250	Institute of Oncology and Radiotherapy, Sheba Medical Center, Tel Hashomer, Israel; Institute of Oncology and Radiotherapy, Sheba Medical Center, Tel Hashomer, Israel; Institute of Oncology and Radiotherapy, Sheba Medical Center, Tel Hashomer, Israel; Institute of Oncology and Radiotherapy, Sheba Medical Center, Tel Hashomer, Israel; Institute of Oncology and Radiotherapy, Sheba Medical Center, T…	Marcu-Malina, V., Institute of Oncology and Radiotherapy, Sheba Medical Center, Tel Hashomer, Israel; Garelick, D., Institute of Oncology and Radiotherapy, Sheba Medical Center, Tel Hashomer, Israel; Peshes-Yeloz, N., Institute of Oncology and Radiotherapy, Sheba Medical Center, Tel Hashomer, Israel; Wohl, A., Institute of Oncology and Radiotherapy, Sheba Medical Center, Tel Hashomer, Israel; Zac…	The goal of this work was to assess the potential of T cells expressing Vγ9Vδ2+ T cell receptors (TCR, γ9δ2T cells) present in peripheral blood (PB) m ononuclear cells (MC, PBMC) of glioblastoma multiforme (GBM) patients to act as anti-tumoral agents. We found that γ9δ2T cell levels were decreased in patients' PB relative to a cohort of healthy donors (HD) (respectively 0.52±0.55%, n=16, vs 1.12±…		antineoplastic agent; BTN3A1 protein, human; compactin; dacarbazine; gamma interferon; leukocyte antigen; lymphocyte antigen receptor; mevalonic acid; mevinolin; temozolomide; adult; aged; analogs and derivatives; animal; blood; brain tumor; cell proliferation; donor; female; glioblastoma; human; immunological memory; immunology; male; metabolism; middle aged; mouse; multimodality cancer therapy;…		compactin, 73573-88-3; dacarbazine, 4342-03-4; gamma interferon, 82115-62-6; mevalonic acid, 150-97-0; mevinolin, 75330-75-5; temozolomide, 85622-93-1; Antigens, CD; Antineoplastic Agents; BTN3A1 protein, human; Dacarbazine; Interferon-gamma; Lovastatin; Mevalonic Acid; mevastatin; Receptors, Antigen, T-Cell, gamma-delta; temozolomide												0393974X			27049073	English	J. Biol. Regul. Homeost. Agents	Article	Final		Scopus	2-s2.0-85001630758
Shen C., Gao J., Sheng Y., Dou J., Zhou F., Zheng X., Ko R., Tang X., Zhu C., Yin X., Sun L., Cui Y., Zhang X.	55884737200;55702676900;57202809302;56710952700;35197675700;56413364400;57114545700;23111438100;56606548200;57001032100;25825691500;36189902700;34668762500;	Genetic susceptibility to vitiligo: GWAS approaches for identifying vitiligo susceptibility genes and loci	2016	Frontiers in Genetics	7	FEB	3				14	10.3389/fgene.2016.00003	https://www.scopus.com/inward/record.uri?eid=2-s2.0-84962516032&doi=10.3389%2ffgene.2016.00003&partnerID=40&md5=75b9ba9c52c474f22248d4ae6803a57d	Institute and Department of Dermatology, The First Affiliated Hospital, Anhui Medical University, Hefei, China; Department of Dermatology, The Second Affiliated Hospital, Anhui Medical University, Hefei, China; Department of Biochemistry, University of New Mexico, Albuquerque, NM, United States; Department of Genetics and Renaissance Computing Institute, University of North Carolina at Chapel Hil…	Shen, C., Institute and Department of Dermatology, The First Affiliated Hospital, Anhui Medical University, Hefei, China; Gao, J., Department of Dermatology, The Second Affiliated Hospital, Anhui Medical University, Hefei, China; Sheng, Y., Institute and Department of Dermatology, The First Affiliated Hospital, Anhui Medical University, Hefei, China; Dou, J., Institute and Department of Dermatolo…	Vitiligo is an autoimmune disease with a strong genetic component, characterized by areas of depigmented skin resulting from loss of epidermal melanocytes. Genetic factors are known to play key roles in vitiligo through discoveries in association studies and family studies. Previously, vitiligo susceptibility genes were mainly revealed through linkage analysis and candidate gene studies. Recently…	Genes; Genetic susceptibility; GWASs; Loci; Vitiligo	arginine glutamic acid dipeptide repeat; B7 antigen; basic leucine zipper transcription factor; butyrophilin like 2; caspase 7; CD45 antigen; chemokine receptor CCR6; chemokine receptor CXCR5; cytokine dependent hematopoietic cell linker; fibroblast growth factor receptor 1; granzyme B; HECT and RLD domain containing E3 ubiquitin protein ligase 2; Hermes antigen; IKAROS family zinc finger 4; inte…		caspase 7, 189258-14-8; chemokine receptor CCR6, 287981-77-5; granzyme B; melanocortin 1 receptor, 234764-00-2, 234764-02-4; monophenol monooxygenase, 9002-10-2							Acquaviva, C., Chevrier, V., Chauvin, J.P., Fournier, G., Birnbaum, D., Rosnet, O., The centrosomal FOP protein is required for cell cycle progression and survival (2009) Cell Cycle, 8, pp. 1217-1227; Addison, T., On the constitutional and local effects of disease of the suprarenal capsules (1855) Med. Classics, 1937, pp. 244-293; Akbas, H., Dertlioglu, S.B., Dilmec, F., Atay, A.E., Lack of assoc…	Zhang, X.; Institute and Department of Dermatology, The First Affiliated Hospital, Anhui Medical UniversityChina; email: ayzxj@vip.sina.com			Frontiers Media S.A.	16648021				English	Front. Genet.	Review	Final	Open Access	Scopus	2-s2.0-84962516032
Boczonadi V., Määttä A.	15761981900;6701361059;	Functional Analysis of Periplakin and Envoplakin, Cytoskeletal Linkers, and Cornified Envelope Precursor Proteins	2016	Methods in Enzymology	569			309	329		1	10.1016/bs.mie.2015.06.019	https://www.scopus.com/inward/record.uri?eid=2-s2.0-84954383805&doi=10.1016%2fbs.mie.2015.06.019&partnerID=40&md5=4bc8f4cbe5785e2a364a629757fa4499	Institute of Genetic Medicine, Newcastle University, Newcastle-upon-Tyne, United Kingdom; School of Biological and Biomedical Sciences, Durham University, Durham, United Kingdom	Boczonadi, V., Institute of Genetic Medicine, Newcastle University, Newcastle-upon-Tyne, United Kingdom; Määttä, A., School of Biological and Biomedical Sciences, Durham University, Durham, United Kingdom	Envoplakin and periplakin are the two smallest plakin family cytoskeletal linker proteins that connect intermediate filaments to cellular junctions and other membrane locations. These two plakins have a structural role in the assembly of the cornified envelope (CE), the terminal stage of epidermal differentiation. Analysis of gene-targeted mice lacking both these plakins and the third initial CE …	Co-immunoprecipitation; Envoplakin cytoskeletal linkers; Epidermal barrier; Periplakin; siRNA	antibody; beta galactosidase; cornified envelope precursor protein; cytoskeleton protein; envoplakin; involucrin; periplakin; plakin; protein precursor; scaffold protein; small interfering RNA; unclassified drug; cornified envelope like proline rich protein; envoplakin; membrane protein; plakin; protein precursor; cell culture; cell differentiation; cell fractionation; cell junction; enzyme activ…		beta galactosidase; involucrin, 60108-77-2; periplakin, 203875-82-5; Cornified Envelope Proline-Rich Proteins; envoplakin; Membrane Proteins; Plakins; Protein Precursors				Our research on plakin proteins has been supported by BBSRC and British Skin Foundation.			Aho, S., Many faces of periplakin: Domain-specific antibodies detect the protein throughout the epidermis, explaining the multiple protein-protein interactions (2004) Cell and Tissue Research, 316, pp. 87-97; Aho, S., Li, K., Ryoo, Y., McGee, C., Ishida-Yamamoto, A., Uitto, J., Periplakin gene targeting reveals a constituent of the cornified cell envelope dispensable for normal mouse development …	Määttä, A.; School of Biological and Biomedical Sciences, Durham UniversityUnited Kingdom; email: arto.maatta@durham.ac.uk			Academic Press Inc.	766879		MENZA	26778565	English	Methods Enzymol.	Book Chapter	Final		Scopus	2-s2.0-84954383805
Wiemer A.J., Shippy R.R., Kilcollins A.M., Li J., Hsiao C.-H.C., Barney R.J., Geng M.L., Wiemer D.F.	6602955055;56497240300;56374741800;57205085142;35083623600;23992366400;34568675700;7007164187;	Evaluation of a 7-Methoxycoumarin-3-carboxylic Acid Ester Derivative as a Fluorescent, Cell-Cleavable, Phosphonate Protecting Group	2016	ChemBioChem	17	1		52	55		10	10.1002/cbic.201500484	https://www.scopus.com/inward/record.uri?eid=2-s2.0-84953638871&doi=10.1002%2fcbic.201500484&partnerID=40&md5=28f70dc9c8c47d421153f65768b630e2	Department of Pharmaceutical Sciences, Institute for Systems Genomics, University of Connecticut, 69 N. Eagleville Rd Unit 3092, Storrs, CT 06269, United States; Department of Chemistry, University of Iowa, E531 Chemistry Building, Iowa City, IA 52242, United States; Department of Physiology and Neurobiology, University of Connecticut, 75 N. Eagleville Rd Unit 3156, Storrs, CT 06269, United State…	Wiemer, A.J., Department of Pharmaceutical Sciences, Institute for Systems Genomics, University of Connecticut, 69 N. Eagleville Rd Unit 3092, Storrs, CT 06269, United States; Shippy, R.R., Department of Chemistry, University of Iowa, E531 Chemistry Building, Iowa City, IA 52242, United States; Kilcollins, A.M., Department of Physiology and Neurobiology, University of Connecticut, 75 N. Eaglevill…	Cell-cleavable protecting groups often enhance cellular delivery of species that are charged at physiological pH. Although several phosphonate protecting groups have achieved clinical success, it remains difficult to use these prodrugs in live cells to clarify biological mechanisms. Here, we present a strategy that uses a 7-methoxycoumarin-3-carboxylic acid ester as a fluorescent protecting group…	antigens; butyrophilin; coumarin; phosphorus; prodrugs	4 hydroxy 3 methyl but 2 enyl diphosphate derivative; 7 methoxycoumarin 3 carboxylic acid ester derivative; CD3 antigen; coumarin derivative; ester derivative; isoprenoid; phosphate; phosphonic acid derivative; prodrug; T lymphocyte receptor; unclassified drug; coumarin derivative; fluorescent dye; phosphonic acid derivative; Article; cell division; cell metabolism; cell transport; cell viability…		phosphate, 14066-19-4, 14265-44-2; Coumarins; Fluorescent Dyes; Organophosphonates			National Institutes of Health, NIH: R01A186935 University of Connecticut, UCONN National Cancer Institute, NCI Roy J. Carver Charitable Trust National Institutes of Health, NIH	Experimental assistance from Brendan Zangari is appreciated. This research was supported by the National Cancer Institute of the US National Institutes of Health (R01A186935 to A.J.W.). Additional financial support from the University of Connecticut, Department of Pharmaceutical Sciences (A.J.W.), and from the Roy J. Carver Charitable Trust as a Research Program of Excellence (D.F.W.) is also gra…			Westheimer, F.H., (1987) Science, 235, pp. 1173-1178; Kornberg, R.D., McNamee, M.G., McConnell, H.M., (1972) Proc. Natl. Acad. Sci. USA, 69, pp. 1508-1513; Wiemer, A.J., Wiemer, D.F., (2015) Top. Curr. Chem., 360, pp. 115-160; Lee, W.A., Martin, J.C., (2006) Antiviral Res., 71, pp. 254-259; Pertusati, F., Serpi, M., McGuigan, C., (2012) Antiviral Chem. Chemother., 22, pp. 181-203; Jessen, H.J., S…	Wiemer, D.F.; Department of Chemistry, University of Iowa, E531 Chemistry BuildingUnited States; email: david-wiemer@uiowa.edu			Wiley-VCH Verlag	14394227		CBCHF	26503489	English	ChemBioChem	Article	Final		Scopus	2-s2.0-84953638871
Wang H., Morita C.T.	55653209600;7007068063;	Sensor function for butyrophilin 3A1 in prenyl pyrophosphate stimulation of human Vγ2Vδ2 T cells	2015	Journal of Immunology	195	10		4583	4594		43	10.4049/jimmunol.1500314	https://www.scopus.com/inward/record.uri?eid=2-s2.0-84958616931&doi=10.4049%2fjimmunol.1500314&partnerID=40&md5=f73c406ea6a22e7b200597e2d53d475f	Division of Immunology, Department of Internal Medicine, University of Iowa, Carver College of Medicine, Iowa City Veterans Affairs Health Care System, 601 Highway 6 West, Iowa City, IA 52246, United States; Department of Veterans Affairs, Iowa City Health Care System, Iowa City, IA 52246, United States; Interdisciplinary Graduate Program in Immunology, University of Iowa, Carver College of Medic…	Wang, H., Division of Immunology, Department of Internal Medicine, University of Iowa, Carver College of Medicine, Iowa City Veterans Affairs Health Care System, 601 Highway 6 West, Iowa City, IA 52246, United States, Department of Veterans Affairs, Iowa City Health Care System, Iowa City, IA 52246, United States; Morita, C.T., Division of Immunology, Department of Internal Medicine, University o…	Vγ2Vδ2 T cells play important roles in human immunity to pathogens and in cancer immunotherapy by responding to isoprenoid metabolites, such as (E)-4-hydroxy-3-methyl-but-2-enyl pyrophosphate and isopentenyl pyrophosphate. The Ig superfamily protein butyrophilin (BTN)3A1 was shown to be required for prenyl pyrophosphate stimulation. We proposed that the intracellular B30.2 domain of BTN3A1 binds …		(E)-4-hydroxy-3-methylbut-2-enyl diphosphate; BTN3A1 protein, human; hemiterpene; isopentenyl diphosphate; leukocyte antigen; lymphocyte antigen receptor; organophosphorus compound; small interfering RNA; tumor necrosis factor alpha; binding site; cell proliferation; chemistry; cytotoxic T lymphocyte; drug effects; genetics; HeLa cell line; human; immunology; lymphocyte activation; metabolism; pr…		isopentenyl diphosphate, 358-71-4; (E)-4-hydroxy-3-methylbut-2-enyl diphosphate; Antigens, CD; BTN3A1 protein, human; Hemiterpenes; isopentenyl pyrophosphate; Organophosphorus Compounds; Receptors, Antigen, T-Cell, gamma-delta; RNA, Small Interfering; Tumor Necrosis Factor-alpha			U.S. Department of Veterans Affairs, VA Center for Outcomes Research and Evaluation, Yale School of Medicine, CORE Biomedical Laboratory Research and Development, VA Office of Research and Development, BLR&D, ORD: 1 I01 BX000972-01A1 National Cancer Institute, NCI: CA097274 University of Iowa, UI: P30CA086862 Office of Research and Development, ORD	We thank Zhimei Fang for technical assistance and Mohanad Nada, Yoshimasa Tanaka, and Eric Oldfield for helpful discussions. This work was supported by Department of Veterans Affairs (Veterans Health Administration, Office of Research and Development, Biomedical Laboratory Research and Development) Grant 1 I01 BX000972-01A1, National Cancer Institute Grants CA097274 (University of Iowa/Mayo Clini…			Morita, C.T., Jin, C., Sarikonda, G., Wang, H., Nonpeptide antigens, presentation mechanisms, and immunological memory of human Vg2Vd2 T cells: Discriminating friend from foe through the recognition of prenyl pyrophosphate antigens (2007) Immunol. Rev., 215, pp. 59-76; Bukowski, J.F., Morita, C.T., Tanaka, Y., Bloom, B.R., Brenner, M.B., Band, H., Vg2Vd2 TCR-dependent recognition of non-peptide a…	Morita, C.T.; Division of Immunology, Department of Internal Medicine, University of Iowa, Carver College of Medicine, Iowa City Veterans Affairs Health Care System, 601 Highway 6 West, United States; email: Craig-Morita@uiowa.edu			American Association of Immunologists	221767		JOIMA	26475929	English	J. Immunol.	Article	Final	Open Access	Scopus	2-s2.0-84958616931
Subramaniam K.S., Spaulding E., Ivan E., Mutimura E., Kim R.S., Liu X., Dong C., Feintuch C.M., Zhang X., Anastos K., Lauvau G., Daily J.P.	7005184207;24345138900;55348750900;8635441400;7202933117;7409283146;35232942400;55276842700;56893621500;7003935425;6602649022;7005541355;	The T-cell inhibitory molecule butyrophilin-like 2 is up-regulated in mild plasmodium falciparum infection and is protective during experimental cerebral malaria	2015	Journal of Infectious Diseases	212	8		1322	1331		6	10.1093/infdis/jiv217	https://www.scopus.com/inward/record.uri?eid=2-s2.0-84943388606&doi=10.1093%2finfdis%2fjiv217&partnerID=40&md5=ba8d1184bcf297e2858aa446bb774954	Departments of Microbiology and Immunology, Albert Einstein College of Medicine, Bronx, NY, United States; Departments of Epidemiology and Population Health, Albert Einstein College of Medicine, Bronx, NY, United States; Departments of Medicine, Albert Einstein College of Medicine, Bronx, NY, United States; Department of Immunology, University of Texas, MD Anderson Cancer Center, Houston, TX, Uni…	Subramaniam, K.S., Departments of Microbiology and Immunology, Albert Einstein College of Medicine, Bronx, NY, United States; Spaulding, E., Departments of Microbiology and Immunology, Albert Einstein College of Medicine, Bronx, NY, United States; Ivan, E., Department of Biomedical Laboratory Sciences, College of Medicine and Health Sciences, University of Rwanda, United States; Mutimura, E., Reg…	Plasmodium falciparum infection can result in severe disease that is associated with elevated inflammation and vital organ dysfunction; however, malaria-endemic residents gain protection from lethal outcomes and manifest only mild symptoms during infection. To characterize host responses associated with this more effective antimalarial response, we characterized whole-blood transcriptional profil…	antibody responses; atypical memory B cells; BTNL2; experimental cerebral malaria; immune response; malaria; mild malaria; mouse model; Plasmodium berghei; Plasmodium falciparum; Rwanda HIV	butyrophilin like 2; gamma interferon; interferon; nitric oxide; programmed death 1 ligand 1; unclassified drug; butyrophilin; gamma interferon; interferon; membrane protein; programmed death 1 ligand 1; adaptive immunity; adult; animal experiment; animal model; Article; B lymphocyte; bone marrow cell; brain malaria; BTNL2 gene; CD8+ T lymphocyte; clinical article; complement activation; controll…		gamma interferon, 82115-62-6; nitric oxide, 10102-43-9; Antigens, CD274; butyrophilin; Interferon Type I; Interferon-gamma; Membrane Glycoproteins; Nitric Oxide							Grau, G.E., Taylor, T.E., Molyneux, M.E., Tumor necrosis factor and disease severity in children with falciparum malaria (1989) N Engl J Med, 320, pp. 1586-1591; Lyke, K.E., Burges, R., Cissoko, Y., Serum levels of the proinflammatory cytokines interleukin-1 beta (il-1beta il-6, il-8, il-10, tumor necrosis factor alpha, and il-12(p70) in malian children with severe plasmodium falciparum malaria a…	Daily, J.P.; Michael F. Price Center, Albert Einstein College of Medicine, 1301 Morris Park Ave, United States; email: johanna.daily@einstein.yu.edu			Oxford University Press	221899		JIDIA	25883389	English	J. Infect. Dis.	Article	Final		Scopus	2-s2.0-84943388606
Ampuero J., Del Campo J.A., Rojas L., Garciá-Lozano R.J., Buti M., Solá R., Forns X., Moreno-Otero R., Andrade R., Diago M., Salmerón J., Rodrigo L., Pons J.A., Navarro J.M., Calleja J.L., Garciá-Samaniego J., Garciá-Valdecasas M., Rojas Á., Millán R., González-Escribano M.F., Romero-Gómez M.	18633282000;36924039900;55440500200;6603399493;7007153523;54958578300;7005013865;7006603076;35481447600;57211415844;55941979500;7004380789;7202123152;9272825600;7102111355;7004068398;55441424200;55419503700;55200370400;6701798912;7005664186;	Fine-mapping butyrophilin family genes revealed several polymorphisms influencing viral genotype selection in hepatitis C infection	2015	Genes and Immunity	16	5		297	300		6	10.1038/gene.2015.14	https://www.scopus.com/inward/record.uri?eid=2-s2.0-84937818478&doi=10.1038%2fgene.2015.14&partnerID=40&md5=63ba0146124a57660a1f46b913c304c1	Unit for the Clinical Management of Digestive Diseases, CIBERehd, Valme University Hospital, Avenida de Bellavista s/n, Sevilla, 41014, Spain; Immunology Unit, Hospital Universitario, Virgen del Roció, Sevilla, Spain; Hepatology Unit, Hospital Vall d'Hebron, CIBERehd, Barcelona, Spain; Digestive Department, Hospital Del Mar, Barcelona, Spain; Liver Unit and IDIBAPS, Hospital Clinic, CIBERehd, Bar…	Ampuero, J., Unit for the Clinical Management of Digestive Diseases, CIBERehd, Valme University Hospital, Avenida de Bellavista s/n, Sevilla, 41014, Spain; Del Campo, J.A., Unit for the Clinical Management of Digestive Diseases, CIBERehd, Valme University Hospital, Avenida de Bellavista s/n, Sevilla, 41014, Spain; Rojas, L., Unit for the Clinical Management of Digestive Diseases, CIBERehd, Valme …	Host-viral genetic interaction has a key role in hepatitis C infection (HCV) and maybe in the viral selection. In a preliminary GWAS analysis, we identified BTN3A2 rs9104 to be associated with HCV genotype 1. Therefore, our aim was to determine the influence of BTN family on the selection of HCV genotype. We performed a fine-mapping analysis of BTN gene region in a cohort of chronic HCV infection…		BTN2A1 protein; BTN3A2 protein; BTN3A3 protein; protein; unclassified drug; butyrophilin; membrane protein; adult; Article; chronic hepatitis C; controlled study; female; gene mapping; genetic analysis; genetic selection; genetic variability; genotype; hospital patient; human; major clinical study; male; middle aged; multigene family; priority journal; single nucleotide polymorphism; viral cleara…		protein, 67254-75-5; butyrophilin; Membrane Glycoproteins			Instituto de Salud Carlos III	This work has been supported by Grant #P013/01192 of the Instituto de Salud Carlos III of the Spanish Government.			Grebely, J., Page, K., Sacks-Davis, R., Van Der Loeff, M.S., Rice, T.M., Bruneau, J., The effects of female sex, viral genotype, and IL28B genotype on spontaneous clearance of acute hepatitis C virus infection (2014) Hepatology, 59, pp. 109-120. , InC3 Study Group; Saito, T., Ueno, Y., Transmission of hepatitis C virus: Self-limiting hepatitis or chronic hepatitis? (2013) World J Gastroenterol, 1…	Romero-Gómez, M.; Unit for the Clinical Management of Digestive Diseases, CIBERehd, Valme University Hospital, Avenida de Bellavista s/n, Spain; email: mromerogomez@us.es			Nature Publishing Group	14664879		GEIMA	25928882	English	Genes Immun.	Article	Final		Scopus	2-s2.0-84937818478
Adams E.J., Gu S., Luoma A.M.	7401782229;56585267600;55633839900;	Human gamma delta T cells: Evolution and ligand recognition	2015	Cellular Immunology	296	1		31	40		61	10.1016/j.cellimm.2015.04.008	https://www.scopus.com/inward/record.uri?eid=2-s2.0-84930763992&doi=10.1016%2fj.cellimm.2015.04.008&partnerID=40&md5=a3aea6b3e9d0c45e6e26985b07459eba	Department of Biochemistry and Molecular Biology, University of Chicago, Chicago, IL 60637, United States; Committee on Immunology, University of Chicago, Chicago, IL 60637, United States; Committee on Cancer Biology, University of Chicago, Chicago, IL 60637, United States	Adams, E.J., Department of Biochemistry and Molecular Biology, University of Chicago, Chicago, IL 60637, United States, Committee on Immunology, University of Chicago, Chicago, IL 60637, United States, Committee on Cancer Biology, University of Chicago, Chicago, IL 60637, United States; Gu, S., Department of Biochemistry and Molecular Biology, University of Chicago, Chicago, IL 60637, United Stat…	The γδ T cell lineage in humans remains much of an enigma due to the low number of defined antigens, the non-canonical ways in which these cells respond to their environment and difficulty in tracking this population in vivo. In this review, we survey a comparative evolutionary analysis of the primate V, D and J gene segments and contrast these findings with recent progress in defining antigen re…	B30.2; Butyrophilin; CD1d; Phosphoantigens; T cell receptor; T cells; Vdelta1; Vgamma9Vdelta2	CD1d antigen; pyrophosphate; BTNL9 protein, human; CD1d antigen; CD1D protein, human; ligand; lymphocyte antigen receptor; membrane protein; pyrophosphoric acid derivative; antigen recognition; cell population; cellular immunity; controlled study; crystal structure; diversifying selection; evolution; gamma delta T lymphocyte; human; human cell; molecular recognition; natural killer T cell; phylog…		pyrophosphate, 14000-31-8, 7722-88-5, 7758-16-9; Antigens, CD1d; BTNL9 protein, human; CD1D protein, human; Diphosphates; Ligands; Membrane Glycoproteins; Receptors, Antigen, T-Cell, gamma-delta			National Institutes of Health, NIH: R01AI115471				Hirano, M., Guo, P., McCurley, N., Schorpp, M., Das, S., Boehm, T., Cooper, M.D., Evolutionary implications of a third lymphocyte lineage in lampreys (2013) Nature, 501, pp. 435-438; Scaviner, D., Lefranc, M.P., The human T cell receptor alpha variable (TRAV) genes (2000) Exp. Clin. Immunogenet., 17, pp. 83-96; Folch, G., Lefranc, M.P., The human T cell receptor beta variable (TRBV) genes (2000) …	Adams, E.J.; Department of Biochemistry and Molecular Biology, 929 E. 57th Street, GCIS W236, United States			Academic Press Inc.	88749		CLIMB	25991474	English	Cell. Immunol.	Review	Final		Scopus	2-s2.0-84930763992
Attaf M., Legut M., Cole D.K., Sewell A.K.	54415325100;55863952600;7402514953;7004981111;	The T cell antigen receptor: The Swiss army knife of the immune system	2015	Clinical and Experimental Immunology	181	1		1	18		19	10.1111/cei.12622	https://www.scopus.com/inward/record.uri?eid=2-s2.0-84930416677&doi=10.1111%2fcei.12622&partnerID=40&md5=6d08048a75f0e73243a9f3e09f3e340d	Division of Infection and Immunity, Cardiff University School of Medicine, Cardiff, United Kingdom	Attaf, M., Division of Infection and Immunity, Cardiff University School of Medicine, Cardiff, United Kingdom; Legut, M., Division of Infection and Immunity, Cardiff University School of Medicine, Cardiff, United Kingdom; Cole, D.K., Division of Infection and Immunity, Cardiff University School of Medicine, Cardiff, United Kingdom; Sewell, A.K., Division of Infection and Immunity, Cardiff Univers…	The mammalian T cell receptor (TCR) orchestrates immunity by responding to many billions of different ligands that it has never encountered before and cannot adapt to at the protein sequence level. This remarkable receptor exists in two main heterodimeric isoforms: αβ TCR and γδ TCR. The αβ TCR is expressed on the majority of peripheral T cells. Most αβ T cells recognize peptides, derived from de…	CD1; MHC-I; MHC-Ib; MHC-II; MR1; T cell; T cell receptor; αβ TCR; γδ TCR	lipid; lymphocyte antigen receptor; T lymphocyte receptor; butyrophilin; HLA antigen class 1; HLA antigen class 2; lymphocyte antigen receptor; membrane protein; antigen recognition; Article; biodiversity; cell lineage; cross reaction; gamma delta T lymphocyte; human; immune system; major histocompatibility complex; major histocompatibility complex restriction; natural killer T cell; nonhuman; pr…		lipid, 66455-18-3; butyrophilin; Histocompatibility Antigens Class I; Histocompatibility Antigens Class II; Membrane Glycoproteins; Receptors, Antigen, T-Cell, alpha-beta; Receptors, Antigen, T-Cell, gamma-delta							Zinkernagel, R.M., Doherty, P.C., Restriction of in vitro T cell-mediated cytotoxicity in lymphocytic choriomeningitis within a syngeneic or semiallogeneic system (1974) Nature, 248, pp. 701-702; Treiner, E., Duban, L., Bahram, S., Selection of evolutionarily conserved mucosal-associated invariant T cells by MR1 (2003) Nature, 422, pp. 164-169; Le Bourhis, L., Martin, E., Peguillet, I., Antimicro…	Sewell, A.K.; Division of Infection and Immunity, Cardiff University School of Medicine, University Hospital, Henry Wellcome Building, United Kingdom			Blackwell Publishing Ltd	99104		CEXIA	25753381	English	Clin. Exp. Immunol.	Article	Final	Open Access	Scopus	2-s2.0-84930416677
Hsiao C.-H.C., Lin X., Barney R.J., Shippy R.R., Li J., Vinogradova O., Wiemer D.F., Wiemer A.J.	35083623600;56283149100;23992366400;56497240300;57205085142;7102092001;7007164187;6602955055;	Synthesis and Biological Evaluation of a Phosphonate Phosphoantigen Prodrug	2015	Phosphorus, Sulfur and Silicon and the Related Elements	190	5-6		751	753		0	10.1080/10426507.2014.974099	https://www.scopus.com/inward/record.uri?eid=2-s2.0-84953885307&doi=10.1080%2f10426507.2014.974099&partnerID=40&md5=ef6c3fbc3f5c0c217b5fdb55079179f3	Department of Pharmaceutical Sciences, University of Connecticut, Storrs, CT 06269-3192, United States; Department of Chemistry, University of Iowa, Iowa City, IA, United States; Department of Chemistry, Western Wyoming Community College, Rock Springs, WY, United States; Department of Pharmacology, University of Iowa, Iowa City, IA, United States	Hsiao, C.-H.C., Department of Pharmaceutical Sciences, University of Connecticut, Storrs, CT 06269-3192, United States; Lin, X., Department of Pharmaceutical Sciences, University of Connecticut, Storrs, CT 06269-3192, United States; Barney, R.J., Department of Chemistry, University of Iowa, Iowa City, IA, United States, Department of Chemistry, Western Wyoming Community College, Rock Springs, WY,…	We have recently reported the synthesis of the first known phosphoantigen prodrug, and have demonstrated excellent gains in potency through delivery of the phosphoantigen to the intracellular domain of BTN3A1. Copyright © 2015 Taylor & Francis Group, LLC.	BTN3A1; butyrophilin 3A1; gamma delta T cell; gammadelta T cell; Phosphoantigen; prodrug						University of Connecticut, UCONN Roy J. Carver Charitable Trust	This work was supported by the University of Connecticut, Department of Pharmaceutical Sciences and the Roy J. Carver Charitable Trust.			Wiemer, A.J., Hohl, R.J., Wiemer, D.F., (2009) Anticancer Agents Med. Chem., 9, pp. 526-542; Wiemer, A.J., Hsiao, C.-H.C., Wiemer, D.F., (2010) Curr. Top. Med. Chem., 10, pp. 1858-1871; Morita, C.T., Jin, C., Sarikonda, G., Wang, H., (2007) Immunol. Rev., 215, pp. 59-76; Wiemer, D.F., Wiemer, A.J., (2014) Biochem. Pharmacol., 89, pp. 301-312; Wang, H., Henry, O., Distefano, M.D., Wang, Y.C., Raik…	Wiemer, A.J.; Department of Pharmaceutical Sciences, University of ConnecticutUnited States			Taylor and Francis Ltd.	10426507		PSSLE		English	Phosphorus Sulfur Silicon Relat. Elem.	Article	Final		Scopus	2-s2.0-84953885307
Lin Y., Wei J., Fan L., Cheng D.	56488616500;57207288511;56664981200;7402806260;	BTNL2 gene polymorphism and sarcoidosis susceptibility:A meta-analysis	2015	PLoS ONE	10	4	e122639				9	10.1371/journal.pone.0122639	https://www.scopus.com/inward/record.uri?eid=2-s2.0-84928902367&doi=10.1371%2fjournal.pone.0122639&partnerID=40&md5=d87d0b3756c4bcaa283823c851b95bdf	Department of Respiratory Medicine, West China Hospital of Sichuan University, Chengdu, Sichuan, China; Department of Respiratory Medicine, First Affiliated Hospital of Xiamen University, Xiamen, Fujian, China	Lin, Y., Department of Respiratory Medicine, West China Hospital of Sichuan University, Chengdu, Sichuan, China, Department of Respiratory Medicine, First Affiliated Hospital of Xiamen University, Xiamen, Fujian, China; Wei, J., Department of Respiratory Medicine, West China Hospital of Sichuan University, Chengdu, Sichuan, China; Fan, L., Department of Respiratory Medicine, West China Hospital o…	Background Butyrophilin-like 2 (BTNL2) rs2076530 gene polymorphism has been implicated in susceptibility to sarcoidosis. However, results from previous studies are not consistent. To assess the association of BTNL2 polymorphism and sarcoidosis susceptibility, a meta-analysis was performed. Methods PubMed, Embase were searched for eligible case-control studies. Data were extracted and pooled odds …		butyrophilin like 2; immunoglobulin; unclassified drug; BTNL2 protein, human; butyrophilin; membrane protein; African American; allele; Article; BTNL2 gene; Caucasian; genetic association; genetic polymorphism; genetic susceptibility; genotype; human; immunoglobulin gene; risk assessment; sarcoidosis; systematic review; genetic predisposition; genetics; meta analysis; sarcoidosis; single nucleoti…		immunoglobulin, 9007-83-4; BTNL2 protein, human; Butyrophilins; Membrane Glycoproteins							Newman, L.S., Rose, C.S., Maier, L.A., Sarcoidosis (1997) N Engl J Med, 336, pp. 1224-1234. , PMID: 9110911; Ziegenhagen, M.W., Muller-Quernheim, J., The cytokine network in sarcoidosis and its clinical relevance (2003) J Intern Med, 253, pp. 18-30. , PMID: 12588535; Arnett, H.A., Escobar, S.S., Gonzalez-Suarez, E., Budelsky, A.L., Steffen, L.A., Boiani, N., BTNL2, a butyrophilin/B7-like molecule…				Public Library of Science	19326203		POLNC	25849037	English	PLoS ONE	Article	Final	Open Access	Scopus	2-s2.0-84928902367
Cheng L., Zhao R., Jin Z., Ren K., Deng C., Yu S.	55786222304;55168205400;27170820700;56814353300;50960984600;22837324100;	Association of genetic polymorphisms on BTNL2 with susceptibility to and prognosis of dilated cardiomyopathy in a Chinese population	2015	International Journal of Clinical and Experimental Pathology	8	9		10488	10499		1		https://www.scopus.com/inward/record.uri?eid=2-s2.0-85012974160&partnerID=40&md5=eacf60e5ec58f50605fb44ecd35da258	Department of Cardiovascular Surgery, Xijing Hospital, The Fourth Military Medical University, Xi'an, 710032, China	Cheng, L., Department of Cardiovascular Surgery, Xijing Hospital, The Fourth Military Medical University, Xi'an, 710032, China; Zhao, R., Department of Cardiovascular Surgery, Xijing Hospital, The Fourth Military Medical University, Xi'an, 710032, China; Jin, Z., Department of Cardiovascular Surgery, Xijing Hospital, The Fourth Military Medical University, Xi'an, 710032, China; Ren, K., Departmen…	Background: Dilated cardiomyopathy (DCM) is one type of primary myocardial disease, partly caused by immunity dysfunctions. BTNL2 (butyrophilin-like 2) has already been confirmed to be involved in the etiology of autoimmune disorders and GWAS (genome wide association study) has also identified mutants of a SNP (single nucleotide polymorphism) near BTNL2 could modulate risk of coronary heart disea…	Butyrophilin-like 2; Dilated cardiomyopathy; Haplotype; Prognosis; Single nucleotide polymorphism; Susceptibility	BTNL2 protein, human; butyrophilin; membrane protein; Asian continental ancestry group; congestive cardiomyopathy; Doppler echocardiography; female; genetic predisposition; genetics; genome-wide association study; genotype; human; Kaplan Meier method; male; matrix-assisted laser desorption-ionization mass spectrometry; middle aged; mortality; prognosis; proportional hazards model; single nucleoti…		BTNL2 protein, human; Butyrophilins; Membrane Glycoproteins							Hershberger, R.E., Morales, A., Siegfried, J.D., Clinical and genetic issues in dilated cardiomyopathy: a review for genetics professionals (2010) Genet Med, 12, pp. 655-667; Manolio, T.A., Baughman, K.L., Rodeheffer, R., Pearson, T.A., Bristow, J.D., Michels, V.V., Abelmann, W.H., Harlan, W.R., Prevalence and etiology of idiopathic dilated cardiomyopathy (summary of a National Heart, Lung, and B…	Yu, S.; Department of Cardiovascular Surgery, Xijing Hospital, The Fourth Military Medical University, 27 Changle West Road, China; email: sqyuxjh@126.com			E-Century Publishing Corporation	19362625			26617759	English	Int. J. Clin. Exp. Pathol.	Article	Final		Scopus	2-s2.0-85012974160
Guenot M., Loizon S., Howard J., Costa G., Baker D.A., Mohabeer S.Y., Troye-Blomberg M., Moreau J.-F., Déchanet-Merville J., Mercereau-Puijalon O., Mamani-Matsuda M., Behra V.	57207605394;6506305521;56906509800;55205073900;57202524416;56906920000;7005557355;7401591433;6602223267;7005051144;6506903564;56906898300;	Phosphoantigen burst upon plasmodium falciparum schizont rupture can distantly activate Vγ9Vδ2 T Cells	2015	Infection and Immunity	83	10		3816	3824		18	10.1128/IAI.00446-15	https://www.scopus.com/inward/record.uri?eid=2-s2.0-84944474477&doi=10.1128%2fIAI.00446-15&partnerID=40&md5=6548e837a841d799f162384561af3328	Univ. Bordeaux, CIRID, UMR 5164, Bordeaux, France; Centre National de la Recherche Scientifique, CIRID, UMR 5164, Bordeaux, France; Faculty of Infectious and Tropical Diseases, London School of Hygiene and Tropical Medicine, London, United Kingdom; Department of Molecular Biosciences, The Wenner-Gren Institute, Stockholm University, Stockholm, Sweden; CHU de Bordeaux, Immunology and Immunogenetic…	Guenot, M., Univ. Bordeaux, CIRID, UMR 5164, Bordeaux, France, Centre National de la Recherche Scientifique, CIRID, UMR 5164, Bordeaux, France; Loizon, S., Univ. Bordeaux, CIRID, UMR 5164, Bordeaux, France, Centre National de la Recherche Scientifique, CIRID, UMR 5164, Bordeaux, France; Howard, J., Univ. Bordeaux, CIRID, UMR 5164, Bordeaux, France, Centre National de la Recherche Scientifique, CI…	Malaria induces potent activation and expansion of the Vγ9Vδ2 subpopulation of γδT cells, which inhibit the Plasmodium falciparum blood cycle through soluble cytotoxic mediators, abrogating merozoite invasion capacity. Intraerythrocytic stages efficiently trigger Vγ9Vδ2 T-cell activation and degranulation through poorly understood mechanisms. P. falciparum blood-stage extracts are known to contai…		butyrophilin 3; lysosome associated membrane protein 1; phosphoantigen; T lymphocyte antigen; unclassified drug; parasite antigen; protozoal protein; animal cell; Article; blood culture; cell contact; cell cycle progression; cell surface; controlled study; Daudi cell line; degranulation; erythrocyte; gamma delta T lymphocyte; in vitro study; microenvironment; molecular weight; nonhuman; Plasmodiu…		Antigens, Protozoan; Protozoan Proteins			Medical Research Council, MRC: G1000779				Costa, G., Loizon, S., Guenot, M., Mocan, I., Halary, F., de Saint-Basile, G., Pitard, V., Behr, C., Control of Plasmodium falciparum erythrocytic cycle: gammadelta T cells target the red blood cell-invasive merozoites (2011) Blood, 118, pp. 6952-6962. , http://dx.doi.org/10.1182/blood-2011-08-376111; Ho, M., Tongtawe, P., Kriangkum, J., Wimonwattrawatee, T., Pattanapanyasat, K., Bryant, L., Shaf…	Mamani-Matsuda, M.; Univ. Bordeaux, CIRID, UMR 5164France; email: mmamani@cirid.org			American Society for Microbiology	199567		INFIB	26169273	English	Infect. Immun.	Article	Final	Open Access	Scopus	2-s2.0-84944474477
Guo Y., Wang A.Y.	55914095600;56829844900;	Novel immune check-point regulators in tolerance maintenance	2015	Frontiers in Immunology	6	AUG	421				19	10.3389/fimmu.2015.00421	https://www.scopus.com/inward/record.uri?eid=2-s2.0-84941266893&doi=10.3389%2ffimmu.2015.00421&partnerID=40&md5=d29914ae9fe36083b3ca03970707f5f6	Merck Research Laboratories, 901 South California Avenue, Palo Alto, CA 94304, United States	Guo, Y., Merck Research Laboratories, 901 South California Avenue, Palo Alto, CA 94304, United States; Wang, A.Y., Merck Research Laboratories, 901 South California Avenue, Palo Alto, CA 94304, United States	The great success of anti-cytotoxic lymphocyte antigen 4 (CTLA4) and anti-programed cell death protein 1 (PD1) in cancer treatment has encouraged more effort in harnessing the immune response through immunomodulatory molecules in various diseases. The immunoglobulin (Ig) super family comprises the majority of immunomodulatory molecules. Discovery of novel Ig super family members has brought novel…	B7; Butyrophilin; Immune tolerance	B7 antigen; butyrophilin; immunoglobulin; unclassified drug; V domain Ig suppressor of T cell activation protein; V set domain containing T cell activation inhibitor 1; autoimmunity; clinical practice; cytotoxic T lymphocyte; disease severity; experimental autoimmune encephalomyelitis; gene overexpression; human; immune response; immunological tolerance; immunomodulation; immunosuppressive treatm…		immunoglobulin, 9007-83-4							Robert, C., Thomas, L., Bondarenko, I., O'Day, S., Weber, J., Garbe, C., Ipilimumab plus dacarbazine for previously untreated metastatic melanoma (2011) N Engl J Med, 364, pp. 2517-2526; Maio, M., Grob, J.J., Aamdal, S., Bondarenko, I., Robert, C., Thomas, L., Five-year survival rates for treatment-naive patients with advanced melanoma who received ipilimumab plus dacarbazine in a phase III trial…	Guo, Y.; Merck Research Laboratories, 901 South California Avenue, United States; email: yanxia.guo@merck.com			Frontiers Media S.A.	16643224				English	Front. Immunol.	Review	Final	Open Access	Scopus	2-s2.0-84941266893
Mokarizadeh A., Hassanzadeh K., Abdi M., Soraya H., Faryabi M.R., Mohammadi E., Ahmadi A.	55260657900;6505638013;57205175849;26531840800;56584372800;57200559693;55811018000;	Transdermal delivery of bovine milk vesicles in patients with multiple sclerosis: A novel strategy to induce MOG-specific tolerance	2015	Medical Hypotheses	85	2		141	144		3	10.1016/j.mehy.2015.04.019	https://www.scopus.com/inward/record.uri?eid=2-s2.0-84939282468&doi=10.1016%2fj.mehy.2015.04.019&partnerID=40&md5=87e0996866159a72249eac32746af804	Cellular and Molecular Research Center, Kurdistan University of Medical Sciences, Sanandaj, Iran; Department of Immunology, Faculty of Medicine, Kurdistan University of Medical Sciences, Sanandaj, Iran; Cellular and Molecular Research Center, Urmia University of Medical Sciences, Urmia, Iran; Environmental Health Research Center, Kurdistan University of Medical Sciences, Sanandaj, Iran	Mokarizadeh, A., Cellular and Molecular Research Center, Kurdistan University of Medical Sciences, Sanandaj, Iran, Department of Immunology, Faculty of Medicine, Kurdistan University of Medical Sciences, Sanandaj, Iran; Hassanzadeh, K., Cellular and Molecular Research Center, Kurdistan University of Medical Sciences, Sanandaj, Iran; Abdi, M., Cellular and Molecular Research Center, Kurdistan Univ…	Recently, butyrophilin (BTN) - a protein which shares cross-reactive epitopes with myelin oligodendrocyte glycoprotein (MOG) - has been found in milk. A high amount of milk BTN has been reported in the outer membrane of vesicular structures known as exosome and milk fat globule membrane (MFGM). These vesicles can act as Trojan horses, passing their BTN content through epidermis or other biologic …		butyrophilin; milk protein; myelin oligodendrocyte glycoprotein; unclassified drug; butyrophilin; membrane protein; milk protein; myelin oligodendrocyte glycoprotein; Article; bovine milk vesicle; cell migration; cross reaction; cytokine release; dendritic cell; exosome; human; immune response; immunological tolerance; liquid membrane; milk; milk fat globule membrane; multiple sclerosis; nonhuman…		butyrophilin; Membrane Glycoproteins; Milk Proteins; Myelin-Oligodendrocyte Glycoprotein							Gold, R., Linington, C., Lassmann, H., Understanding pathogenesis and therapy of multiple sclerosis via animal models: 70 years of merits and culprits in experimental autoimmune encephalomyelitis research (2006) Brain, 129, pp. 1953-1971; Mokarizadeh, A., Abdollahi, M., Rezvanfar, M.A., Rahmani, M.R., The possible role of peripherally generated cross-reactive IgG in breakdown of the blood-brain b…	Mokarizadeh, A.; Cellular and Molecular Research Center, Department of Immunology, Faculty of Medicine, Kurdistan University of Medical SciencesIran; email: a.mokarizadeh@muk.ac.ir			Churchill Livingstone	3069877		MEHYD	25986518	English	Med. Hypotheses	Article	Final		Scopus	2-s2.0-84939282468
[truncated: 132 more rows]
